# Supplementary material for: Selected neuropeptide genes show genetic differentiation between Africans and non-Africans
Source: BMC Genet. 2020 Mar 14;21:31. doi: 10.1186/s12863-020-0835-8 (PMC7071772; doi:10.1186/s12863-020-0835-8)
Supplement: Supplementary file 1 — Additional file 1 : Table S1. List of 131 neuropeptide genes in human. [file 12863_2020_835_MOESM1_ESM.xlsx]

## Sheet: A
Table S1. List of 131 neuropeptide genes in human.
				GRCh38/hg38				GRCh37/hg19
Ensembl Gene ID	HGNC Symbol	Gene Name	Protein Accession	Chromosome	Start coordinate	End coordinate	Size (bp)	Chromosome	Start coordinate	End coordinate	Size (bp)
ENSG00000135744	AGT	Angiotensinogen	P01019	1	230702523	230714590	12068	1	230838269	230850336	12068
ENSG00000241563	CORT	Cortistatin	O00230	1	10449719	10452003	2285	1	10509776	10512060	2285
ENSG00000127129	EDN2	Endothelin-2	P20800	1	41478775	41484683	5909	1	41944446	41950344	5899
ENSG00000170498	KISS1	KiSS-1 Metastasis Suppressor	Q15726	1	204190341	204196491	6151	1	204159469	204165619	6151
ENSG00000175206	NPPA	Natriuretic peptide A	P01160	1	11845709	11848345	2637	1	11905766	11908402	2637
ENSG00000120937	NPPB	Natriuretic peptide B	P16860	1	11857464	11858935	1472	1	11917521	11918992	1472
ENSG00000143125	PROK1	Prokineticin 1	P58294	1	110451166	110457354	6189	1	110993788	110999976	6189
ENSG00000134243	SORT1	Sortilin 1	Q99523	1	109309565	109397951	88387	1	109852187	109940573	88387
ENSG00000134200	TSHB	Thyroid Stimulating Hormone Beta	P01222	1	115029824	115034309	4486	1	115572415	115576941	4527
ENSG00000049247	UTS2	Urotensin 2	O95399	1	7843083	7913610	70528	1	7903143	7913572	10430
ENSG00000155368	DBI	Diazepam binding inhibitor, acyl-CoA binding protein	P07108	2	119366921	119372560	5640	2	120124497	120130126	5630
ENSG00000115263	GCG	Glucagon	P01275	2	162142869	162152404	9536	2	162999385	163008914	9530
ENSG00000204640	NMS	Neuromedin S	Q5H8A3	2	100470482	100483280	12799	2	101086944	101099742	12799
ENSG00000163273	NPPC	Natriuretic peptide C	P23582	2	231921820	231926403	4584	2	232786530	232791113	4584
ENSG00000179915	NRXN1	Neurexin 1	Q9ULB1	2	49918505	51225575	1307071	2	50145643	51259674	1114032
ENSG00000144227	NXPH2	Neurexophilin 2	O95156	2	138669157	138780348	111192	2	139426727	139537918	111192
ENSG00000115138	POMC	Proopiomelanocortin	P01189	2	25160853	25168903	8051	2	25383722	25391772	8051
ENSG00000071677	PRLH	Prolactin releasing hormone	P81277	2	237566574	237567175	602	2	238475217	238475818	602
ENSG00000171951	SCG2	Secretogranin II	P13521	2	223596940	223602503	5564	2	224461658	224467221	5564
ENSG00000163794	UCN	Urocortin	P55089	2	27307397	27308445	1049	2	27530265	27531313	1049
ENSG00000181092	ADIPOQ	Adiponectin, C1Q And Collagen Domain Containing	Q15848	3	186842668	186858463	15796	3	186560463	186576252	15790
ENSG00000187094	CCK	Cholecystokinin	P06307	3	42257825	42266207	8383	3	42299317	42307699	8383
ENSG00000157017	GHRL	Ghrelin and obestatin prepropeptide	Q9UBU3	3	10285675	10292947	7273	3	10327359	10334631	7273
ENSG00000113889	KNG1	Kininogen 1	P01042	3	186717276	186744410	27135	3	186435065	186462199	27135
ENSG00000163421	PROK2	Prokineticin 2	Q9HC23	3	71771655	71785206	13552	3	71820806	71834357	13552
ENSG00000163515	RETNLB	Resistin like beta	Q9BQ08	3	108743424	108757384	13961	3	108462271	108476231	13961
ENSG00000114204	SERPINI2	Serpin family I member 2	O75830	3	167441789	167479004	37216	3	167159577	167196792	37216
ENSG00000157005	SST	Somatostatin	P61278	3	187668906	187670413	1508	3	187386694	187388201	1508
ENSG00000170893	TRH	Thyrotropin releasing hormone	P20396	3	129974305	129977938	3634	3	129693114	129696781	3668
ENSG00000145040	UCN2	Urocortin-2	Q96RP3	3	48561718	48563773	2056	3	48599151	48601206	2056
ENSG00000188958	UTS2B	Urotensin 2B	Q765I0	3	191267155	191330536	63382	3	190984944	191048325	63382
ENSG00000243449	C4orf48	Chromosome 4 open reading frame 48	Q5BLP8	4	2035608	2043970	8363	4	2043689	2045697	2009
ENSG00000109255	NMU	Neuromedin U	P48645	4	55595229	55636698	41470	4	56461396	56502865	41470
ENSG00000109756	RAPGEF2	Rap guanine nucleotide exchange factor 2	Q9Y4G8	4	159103013	159360174	257162	4	160025330	160281321	255992
ENSG00000218336	TENM3	Teneurin transmembrane protein 3	Q9P273	4	182143987	182803024	659038	4	183065140	183724177	659038
ENSG00000164326	CARTPT	CART prepropeptide	Q16568	5	71719163	71721048	1886	5	71014990	71016875	1886
ENSG00000145934	TENM2	Teneurin transmembrane protein 2	Q9NT68	5	166979078	168264157	1285080	5	166711804	167691162	979359
ENSG00000135346	CGA	Glycoprotein Hormones, Alpha Polypeptide	P01215	6	87085498	87095406	9909	6	87795216	87804824	9609
ENSG00000078401	EDN1	Endothelin-1	P05305	6	12261214	12297194	35981	6	12290529	12297427	6899
ENSG00000096395	MLN	Motilin	P12872	6	33794672	33804016	9345	6	33762449	33771793	9345
ENSG00000172179	PRL	Prolactin	P01236	6	22287244	22302883	15640	6	22287475	22303082	15608
ENSG00000146469	VIP	Vasoactive intestinal peptide	P01282	6	152747923	152759765	11843	6	153071933	153080900	8968
ENSG00000130427	EPO	Erythropoietin	P01588	7	100720800	100723700	2901	7	100318423	100321323	2901
ENSG00000174697	LEP	Leptin	P41159	7	128241202	128257629	16428	7	127881331	127897682	16352
ENSG00000105835	NAMPT	Nicotinamide phosphoribosyltransferase	P43490	7	106248285	106286326	38042	7	105888731	105926772	38042
ENSG00000105954	NPVF	Neuropeptide VF Precursor	Q9HCQ7	7	25224570	25228486	3917	7	25264189	25268105	3917
ENSG00000122585	NPY	Neuropeptide Y	P01303	7	24284163	24291865	7703	7	24323782	24331484	7703
ENSG00000122584	NXPH1	Neurexophilin 1	P58417	7	8433955	8752963	319009	7	8473585	8792593	319009
ENSG00000006128	TAC1	Tachykinin precursor 1	P20366	7	97731908	97740472	8565	7	97361220	97369784	8565
ENSG00000128564	VGF	VGF nerve growth factor inducible	O15240	7	101162509	101169935	7427	7	100805790	100808874	3085
ENSG00000147571	CRH	Corticotropin releasing hormone	P06850	8	66176377	66178725	2349	8	67088612	67090960	2349
ENSG00000147437	GNRH1	Gonadotropin releasing hormone 1	P01148	8	25419258	25425040	5783	8	25276774	25282556	5783
ENSG00000180155	LYNX1	Ly6/neurotoxin 1	P0DP58	8	142764334	142777848	13515	8	143845752	143859640	13889
ENSG00000181195	PENK	Proenkephalin	P01210	8	56436674	56446734	10061	8	57349233	57359293	10061
ENSG00000104368	PLAT	Plasminogen activator, tissue type	P00750	8	42174718	42207724	33007	8	42032236	42065242	33007
ENSG00000168081	PNOC	Prepronociceptin	Q13519	8	28316986	28343355	26370	8	28174503	28200872	26370
ENSG00000188710	QRFP	Pyroglutamylated RFamide peptide	P83859	9	130892702	130896812	4111	9	133768815	133769225	411
ENSG00000107018	RLN1	Relaxin 1	P04808	9	5313627	5339873	26247	9	5334969	5339873	4905
ENSG00000107014	RLN2	Relaxin 2	P04090	9	5299864	5339412	39549	9	5299868	5304969	5102
ENSG00000214285	NPS	Neuropeptide S	P0C0P6	10	127549349	127552671	3323	10	129347613	129350935	3323
ENSG00000178473	UCN3	Urocortin-3	Q969E3	10	5365009	5374692	9684	10	5406972	5416169	9198
ENSG00000148926	ADM	Adrenomedullin	P35318	11	10304680	10307402	2723	11	10326227	10328944	2718
ENSG00000110680	CALCA	Calcitonin related polypeptide alpha	P01258	11	14966668	14972354	5687	11	14988214	14993900	5687
ENSG00000175868	CALCB	Calcitonin related polypeptide beta	P10092	11	14904997	15082342	177346	11	14926543	15103888	177346
ENSG00000131808	FSHB	Follicle Stimulating Hormone Subunit Beta	P01225	11	30230688	30235277	4590	11	30252563	30256824	4262
ENSG00000069482	GAL	Galanin and GMAP prepropeptide	P22466	11	68683779	68691175	7397	11	68451247	68458643	7397
ENSG00000167244	IGF2	Insulin like growth factor 2	P01344	11	2129112	2149603	20492	11	2150342	2170833	20492
ENSG00000254647	INS	Insulin	P01308	11	2159779	2161341	1563	11	2181009	2182571	1563
ENSG00000110076	NRXN2	Neurexin 2	Q9P2S2	11	64606174	64723188	117015	11	64373646	64490660	117015
ENSG00000070081	NUCB2	Nucleobindin 2	P80303	11	17208153	17349980	141828	11	17229700	17371521	141822
ENSG00000152266	PTH	Parathyroid Hormone	P01270	11	13492054	13496181	4128	11	13513601	13517728	4128
ENSG00000070031	SCT	Secretin	P09683	11	624989	627240	2252	11	626313	627173	861
ENSG00000149256	TENM4	Teneurin transmembrane protein 4	Q6N022	11	78652831	79440989	788159	11	78363876	79151992	788117
ENSG00000121351	IAPP	Islet amyloid polypeptide	P10997	12	21354959	21379980	25022	12	21507893	21532914	25022
ENSG00000017427	IGF1	Insulin like growth factor 1	P05019	12	102395867	102481786	85920	12	102789645	102874423	84779
ENSG00000139574	NPFF	Neuropeptide FF-Amide Peptide Precursor	O15130	12	53506690	53507638	949	12	53900474	53901422	949
ENSG00000185652	NTF3	Neurotrophin 3	P20783	12	5432112	5521536	89425	12	5541278	5630702	89425
ENSG00000133636	NTS	Neurotensin	P30990	12	85874295	85882992	8698	12	86268073	86276770	8698
ENSG00000182379	NXPH4	Neurexophilin 4	O95158	12	57216795	57226449	9655	12	57610578	57620232	9655
ENSG00000183395	PMCH	Pro-melanin concentrating hormone	P20382	12	102196459	102197845	1387	12	102590237	102591623	1387
ENSG00000087494	PTHLH	Parathyroid hormone like hormone	P12272	12	27958084	27972731	14648	12	28111017	28125638	14622
ENSG00000166863	TAC3	Tachykinin 3	Q9UHF0	12	57009997	57028883	18887	12	57403781	57422667	18887
ENSG00000139899	CBLN3	Cerebellin 3 precursor	Q6UW01	14	24426532	24430954	4423	14	24895738	24900160	4423
ENSG00000100604	CHGA	Chromogranin A	P10645	14	92922589	92935293	12705	14	93389425	93401638	12214
ENSG00000021645	NRXN3	Neurexin 3	Q9HDB5	14	78021758	79868290	1846533	14	78708734	80330762	1622029
ENSG00000186910	SERPINA11	Serpin family A member 11	Q86U17	14	94442464	94452850	10387	14	94908801	94919127	10327
ENSG00000165953	SERPINA12	Serpin family A member 12	Q8IW75	14	94481651	94517844	36194	14	94953611	94984181	30571
ENSG00000170099	SERPINA6	Serpin family A member 6	P08185	14	94304248	94323394	19147	14	94770585	94789731	19147
ENSG00000197696	NMB	Neuromedin B	P08949	15	84655129	84658571	3443	15	85198360	85201802	3443
ENSG00000104112	SCG3	Secretogranin III	Q8WXD2	15	51681353	51721031	39679	15	51973550	52013223	39674
ENSG00000166922	SCG5	Secretogranin V/Neuroendocrine protein 7B2	P05408	15	32641669	32697098	55430	15	32933870	32989299	55430
ENSG00000159723	AGRP	Agouti related neuropeptide	O00253	16	67482571	67484083	1513	16	67516474	67517716	1243
ENSG00000102924	CBLN1	Cerebellin 1 precursor	P23435	16	49277917	49281831	3915	16	49311828	49315742	3915
ENSG00000087258	GNAO1	G Protein Subunit Alpha O1	P09471	16	56191339	56357457	166119	16	56225251	56391356	166106
ENSG00000183971	NPW	Neuropeptide W	Q8N729	16	2009926	2020755	10830	16	2059927	2070756	10830
ENSG00000184502	GAST	Gastrin	P01350	17	41712326	41715969	3644	17	39868578	39872221	3644
ENSG00000259384	GH1	Growth Hormone 1	P01241	17	63917193	63918852	1660	17	61994560	61996198	1639
ENSG00000159224	GIP	Gastric inhibitory polypeptide	P09681	17	48958554	48968596	10043	17	47035916	47045958	10043
ENSG00000161610	HCRT	Hypocretin neuropeptide precursor	O43612	17	42184060	42185452	1393	17	40336078	40337470	1393
ENSG00000183979	NPB	Neuropeptide B	Q8NG41	17	81900745	81902905	2161	17	79858621	79860781	2161
ENSG00000182575	NXPH3	Neurexophilin 3	O95157	17	49575858	49583827	7970	17	47653220	47661189	7970
ENSG00000108849	PPY	Pancreatic polypeptide	P01298	17	43940804	43944248	3445	17	42018172	42019836	1665
ENSG00000131096	PYY	Peptide YY	P10082	17	43952733	44024260	71528	17	42030106	42081837	51732
ENSG00000176358	TAC4	Tachykinin-4	Q86UU9	17	49838309	49848017	9709	17	47915671	47925379	9709
ENSG00000141433	ADCYAP1	Adenylate cyclase activating polypeptide 1	P18509	18	904345	912172	7828	18	904944	912173	7230
ENSG00000141668	CBLN2	Cerebellin 2 precursor	Q8IUK8	18	72535898	72638521	102624	18	70203915	70305756	101842
ENSG00000134443	GRP	Gastrin releasing peptide	P07492	18	59219118	59230774	11657	18	56887400	56898006	10607
ENSG00000197487	GALP	Galanin like peptide	Q9UBC7	19	56176020	56185775	9756	19	56687389	56697144	9756
ENSG00000248099	INSL3	Insulin-like 3	P51460	19	17816512	17821574	5063	19	17927321	17932383	5063
ENSG00000104826	LHB	Luteinizing Hormone Beta Polypeptide	P01229	19	49015980	49017091	1112	19	49519237	49520347	1111
ENSG00000225950	NTF4	Neurotrophin 4	P34130	19	49061066	49065076	4011	19	49559050	49568333	9284
ENSG00000104805	NUCB1	Nucleobindin 1	Q02818	19	48900050	48923372	23323	19	49403307	49426629	23323
ENSG00000142538	PTH2	Parathyroid hormone 2	Q96A98	19	49422414	49426263	3850	19	49925671	49926698	1028
ENSG00000104918	RETN	Resistin	Q9HD89	19	7669044	7670454	1411	19	7733930	7735340	1411
ENSG00000171136	RLN3	Relaxin 3	Q8WXF3	19	14028148	14031042	2895	19	14138960	14141854	2895
ENSG00000198258	UBL5	Ubiquitin like 5	Q9BZL1	19	9827880	9830121	2242	19	9938568	9940797	2230
ENSG00000101440	ASIP	Agouti-signaling protein	P42127	20	34186493	34269344	82852	20	32782375	32857150	74776
ENSG00000101200	AVP	Arginine vasopressin	P01185	20	3082555	3093521	10967	20	3063202	3065370	2169
ENSG00000054803	CBLN4	Cerebellin 4 precursor	Q9NTU7	20	55997357	56005474	8118	20	54572496	54580528	8033
ENSG00000089199	CHGB	Chromogranin B	P05060	20	5911328	5925361	14034	20	5891974	5906007	14034
ENSG00000124205	EDN3	Endothelin-3	P14138	20	59300424	59325992	25569	20	57875482	57901047	25566
ENSG00000118702	GHRH	Growth hormone releasing hormone	P01286	20	37251065	37261878	10814	20	35879489	35890238	10750
ENSG00000087460	GNAS	GNAS Complex Locus	Q5JWF2	20	58839718	58911195	71478	20	57414773	57486250	71478
ENSG00000125787	GNRH2	Gonadotropin releasing hormone 2	O43555	20	3039061	3045860	6800	20	3024268	3026393	2126
ENSG00000101405	OXT	Oxytocin/neurophysin I prepropeptide	P01178	20	3068871	3072517	3647	20	3052266	3053163	898
ENSG00000101327	PDYN	Prodynorphin	P01213	20	1978756	1994285	15530	20	1959402	1974931	15530
ENSG00000128165	ADM2	Adrenomedullin 2	Q7Z4H4	22	50481556	50486440	4885	22	50919985	50924869	4885
ENSG00000171388	APLN	Apelin	Q9ULZ1	X	129645259	129654956	9698	X	128779236	128788933	9698
ENSG00000102109	PCSK1N	Proprotein convertase subtilisin/kexin type 1 inhibitor	Q9UHG2	X	48831092	48835638	4547	X	48689504	48694035	4532
ENSG00000181977	PYY3	Putative peptide YY-3	Q5JQD4	X	50156066	50156596	531	X	49920714	49921244	531
ENSG00000009694	TENM1	Teneurin transmembrane protein 1	Q9UKZ4	X	124375903	125204358	828456	X	123509753	124097666	587914
