# Supplementary material for: Selected neuropeptide genes show genetic differentiation between Africans and non-Africans
Source: BMC Genet. 2020 Mar 14;21:31. doi: 10.1186/s12863-020-0835-8 (PMC7071772; doi:10.1186/s12863-020-0835-8)
Supplement: Supplementary file 2 — Additional file 2 : Table S2. General information on the variants data for 131 neuropeptide genes. [file 12863_2020_835_MOESM2_ESM.xlsx]

## Sheet: A
Table S2. General information on the variants data for 131 neuropeptide genes.
HGNC Symbol	Ensembl Gene ID	Chromosome	Number of Variants
AGT	ENSG00000135744	1	1193
CORT	ENSG00000241563	1	213
EDN2	ENSG00000127129	1	539
KISS1	ENSG00000170498	1	893
NPPA	ENSG00000175206	1	313
NPPB	ENSG00000120937	1	143
PROK1	ENSG00000143125	1	484
SORT1	ENSG00000134243	1	7639
TSHB	ENSG00000134200	1	407
UTS2	ENSG00000049247	1	1005
DBI	ENSG00000155368	2	444
GCG	ENSG00000115263	2	791
NMS	ENSG00000204640	2	1133
NPPC	ENSG00000163273	2	371
NRXN1	ENSG00000179915	2	111003
NXPH2	ENSG00000144227	2	9258
POMC	ENSG00000115138	2	688
PRLH	ENSG00000071677	2	70
SCG2	ENSG00000171951	2	387
UCN	ENSG00000163794	2	99
ADIPOQ	ENSG00000181092	3	1427
CCK	ENSG00000187094	3	660
GHRL	ENSG00000157017	3	767
KNG1	ENSG00000113889	3	2666
PROK2	ENSG00000163421	3	1055
RETNLB	ENSG00000163515	3	1177
SERPINI2	ENSG00000114204	3	2986
SST	ENSG00000157005	3	143
TRH	ENSG00000170893	3	363
UCN2	ENSG00000145040	3	168
UTS2B	ENSG00000188958	3	5874
C4orf48	ENSG00000243449	4	217
NMU	ENSG00000109255	4	3792
RAPGEF2	ENSG00000109756	4	23072
TENM3	ENSG00000218336	4	59994
CARTPT	ENSG00000164326	5	166
TENM2	ENSG00000145934	5	89511
CGA	ENSG00000135346	6	835
EDN1	ENSG00000078401	6	607
MLN	ENSG00000096395	6	754
PRL	ENSG00000172179	6	1221
VIP	ENSG00000146469	6	727
LEP	ENSG00000174697	7	1370
NAMPT	ENSG00000105835	7	3547
NPVF	ENSG00000105954	7	382
NPY	ENSG00000122585	7	683
NXPH1	ENSG00000122584	7	33220
TAC1	ENSG00000006128	7	617
VGF	ENSG00000128564	7	249
EPO	ENSG00000130427	7	256
CRH	ENSG00000147571	8	210
GNRH1	ENSG00000147437	8	447
LYNX1	ENSG00000180155	8	1530
PENK	ENSG00000181195	8	889
PLAT	ENSG00000104368	8	3171
PNOC	ENSG00000168081	8	2401
QRFP	ENSG00000188710	9	58
RLN1	ENSG00000107018	9	441
RLN2	ENSG00000107014	9	484
NPS	ENSG00000214285	10	356
UCN3	ENSG00000178473	10	2172
ADM	ENSG00000148926	11	230
CALCA	ENSG00000110680	11	404
CALCB	ENSG00000175868	11	14328
FSHB	ENSG00000131808	11	320
GAL	ENSG00000069482	11	715
IGF2	ENSG00000167244	11	2389
INS	ENSG00000254647	11	165
NRXN2	ENSG00000110076	11	9521
NUCB2	ENSG00000070081	11	12482
PTH	ENSG00000152266	11	282
SCT	ENSG00000070031	11	131
TENM4	ENSG00000149256	11	67838
IAPP	ENSG00000121351	12	2238
IGF1	ENSG00000017427	12	6975
NPFF	ENSG00000139574	12	77
NTF3	ENSG00000185652	12	7535
NTS	ENSG00000133636	12	851
NXPH4	ENSG00000182379	12	856
PMCH	ENSG00000183395	12	99
PTHLH	ENSG00000087494	12	1285
TAC3	ENSG00000166863	12	1439
CBLN3	ENSG00000139899	14	379
CHGA	ENSG00000100604	14	1047
NRXN3	ENSG00000021645	14	139873
SERPINA11	ENSG00000186910	14	1135
SERPINA12	ENSG00000165953	14	2928
SERPINA6	ENSG00000170099	14	1524
NMB	ENSG00000197696	15	268
SCG3	ENSG00000104112	15	3363
SCG5	ENSG00000166922	15	4654
AGRP	ENSG00000159723	16	113
CBLN1	ENSG00000102924	16	372
GNAO1	ENSG00000087258	16	14126
NPW	ENSG00000183971	16	1408
GAST	ENSG00000184502	17	329
GH1	ENSG00000259384	17	247
GIP	ENSG00000159224	17	1154
HCRT	ENSG00000161610	17	117
NPB	ENSG00000183979	17	272
NXPH3	ENSG00000182575	17	668
PPY	ENSG00000108849	17	135
PYY	ENSG00000131096	17	5030
TAC4	ENSG00000176358	17	857
ADCYAP1	ENSG00000141433	18	848
CBLN2	ENSG00000141668	18	9135
GRP	ENSG00000134443	18	964
GALP	ENSG00000197487	19	1381
INSL3	ENSG00000248099	19	562
LHB	ENSG00000104826	19	154
NTF4	ENSG00000225950	19	995
NUCB1	ENSG00000104805	19	2583
PTH2	ENSG00000142538	19	113
RETN	ENSG00000104918	19	218
RLN3	ENSG00000171136	19	240
UBL5	ENSG00000198258	19	226
ASIP	ENSG00000101440	20	6752
AVP	ENSG00000101200	20	217
CBLN4	ENSG00000054803	20	675
CHGB	ENSG00000089199	20	1157
EDN3	ENSG00000124205	20	2250
GHRH	ENSG00000118702	20	897
GNAS	ENSG00000087460	20	6658
GNRH2	ENSG00000125787	20	192
OXT	ENSG00000101405	20	77
PDYN	ENSG00000101327	20	1313
ADM2	ENSG00000128165	22	593
APLN	ENSG00000171388	X	541
PCSK1N	ENSG00000102109	X	268
PYY3	ENSG00000181977	X	32
TENM1	ENSG00000009694	X	32659
		Total	769597
