# Supplementary material for: Selected neuropeptide genes show genetic differentiation between Africans and non-Africans
Source: BMC Genet. 2020 Mar 14;21:31. doi: 10.1186/s12863-020-0835-8 (PMC7071772; doi:10.1186/s12863-020-0835-8)
Supplement: Supplementary file 4 — Additional file 4 : Table S3. SNPs with absolute differences in derived allele frequencies between African and non-African population equal to or more than 0.20. The data are sorted by differences of derived allele frequency. [file 12863_2020_835_MOESM4_ESM.xlsx]

## Sheet: A
Table S3. SNPs with absolute differences in derived allele frequencies between African and non-African population equal to or more than 0.20. The data are sorted by differences of derived allele frequency.
SNP ID	Chromosome	HGNC Symbol	Consequence	Ref	Ancestor	Derived	African Derived Allele Frequency	Non-African Derived Allele Frequency	Differences of Derived Allele Frequency
rs528172479	20	ASIP	intron_variant	T	T	A	0.677254	0.00792393	0.66933
rs7142344	14	NRXN3	intron_variant	C	T	C	0.202076	0.867104	0.665028
rs61992257	14	NRXN3	intron_variant	A	A	G	0.165858	0.824084	0.658226
rs2235312	X	APLN	intron_variant	A	G	A	0.233281	0.887513	0.654232
rs3115758	X	APLN	3_prime_UTR_variant	C	A	C	0.233457	0.886201	0.652744
rs2281068	X	APLN	intron_variant	T	C	T	0.23425	0.886715	0.652465
rs909657	X	APLN	intron_variant	A	G	A	0.235212	0.886524	0.651312
rs3115759	X	APLN	3_prime_UTR_variant	C	T	C	0.236764	0.887332	0.650568
rs2235308	X	APLN	intron_variant	A	G	A	0.241454	0.887339	0.645885
rs607787	18	CBLN2	intron_variant	T	T	C	0.337549	0.968189	0.63064
rs658995	18	CBLN2	intron_variant	A	G	A	0.652294	0.0243609	0.627933
rs1836641	11	TENM4	intron_variant	C	C	T	0.288448	0.906311	0.617863
rs5977130	X	APLN	intron_variant	T	C	T	0.262301	0.876459	0.614158
rs7670420	4	TENM3	intron_variant	G	T	G	0.667934	0.0607576	0.607176
rs603294	11	TENM4	intron_variant	G	G	T	0.292468	0.89697	0.604502
rs603295	11	TENM4	intron_variant	T	T	A	0.292711	0.89696	0.604249
rs987644	14	NRXN3	intron_variant	A	A	G	0.178358	0.779248	0.60089
rs7149415	14	NRXN3	intron_variant	G	A	G	0.271169	0.871013	0.599844
rs7237888	18	CBLN2	synonymous_variant	C	C	A	0.288762	0.884133	0.595371
rs2065912	20	ASIP	intron_variant	G	T	G	0.283625	0.875139	0.591514
rs547248913	20	ASIP	intron_variant	A	A	C	0.594059	0.00272926	0.59133
rs6574470	14	NRXN3	intron_variant	T	C	T	0.187198	0.778443	0.591245
rs10145149	14	NRXN3	intron_variant	A	T	A	0.187112	0.778175	0.591063
rs595313	18	CBLN2	intron_variant	T	C	T	0.619756	0.0303466	0.589409
rs2940743	14	NRXN3	intron_variant	G	A	G	0.386799	0.97578	0.588981
rs7149051	14	NRXN3	intron_variant	T	C	T	0.187558	0.776521	0.588963
rs595736	18	CBLN2	intron_variant	T	C	T	0.618971	0.0303873	0.588583
rs596240	18	CBLN2	intron_variant	T	C	T	0.619388	0.0313368	0.588051
rs593662	18	CBLN2	intron_variant	C	T	C	0.61924	0.0319907	0.587249
rs6579148	20	ASIP	intron_variant	A	G	A	0.30289	0.889815	0.586925
rs671882	18	CBLN2	intron_variant	T	T	C	0.382922	0.969352	0.58643
rs6059712	20	ASIP	intron_variant	T	C	T	0.302629	0.888719	0.58609
rs6059718	20	ASIP	intron_variant	A	T	A	0.304788	0.890474	0.585686
rs6119471	20	ASIP	intron_variant	C	G	C	0.411812	0.997453	0.585641
rs595333	18	CBLN2	intron_variant	T	T	C	0.38512	0.969735	0.584615
rs6088424	20	ASIP	intron_variant	C	T	C	0.305498	0.889854	0.584356
rs6059723	20	ASIP	intron_variant	C	G	C	0.302692	0.886562	0.58387
rs6119476	20	ASIP	intron_variant	T	C	T	0.292608	0.875968	0.58336
rs6120569	20	ASIP	intron_variant	T	C	T	0.307194	0.890321	0.583127
rs7150361	14	NRXN3	intron_variant	C	T	C	0.198988	0.779008	0.580021
rs7145730	14	NRXN3	intron_variant	T	C	T	0.199423	0.779321	0.579898
rs7141475	14	NRXN3	intron_variant	A	G	A	0.198988	0.778597	0.579609
rs7141042	14	NRXN3	intron_variant	A	C	A	0.199034	0.778524	0.579491
rs9972280	14	NRXN3	intron_variant	C	G	C	0.19846	0.776416	0.577956
rs9972277	14	NRXN3	intron_variant	A	G	A	0.198504	0.776243	0.577739
rs6059729	20	ASIP	intron_variant	A	G	A	0.300254	0.877641	0.577387
rs17108531	14	NRXN3	intron_variant	C	T	C	0.39954	0.975637	0.576097
rs6059742	20	ASIP	intron_variant	T	C	T	0.299837	0.875199	0.575362
rs2370893	14	NRXN3	intron_variant	C	T	C	0.400437	0.975732	0.575295
rs7157503	14	NRXN3	intron_variant	G	T	G	0.401959	0.975595	0.573637
rs6088443	20	ASIP	intron_variant	C	T	C	0.304238	0.877665	0.573427
rs31407	14	NRXN3	intron_variant	G	C	G	0.140736	0.713596	0.572859
rs2378132	20	ASIP	intron_variant	A	G	A	0.299328	0.871737	0.572409
rs2424984	20	ASIP	intron_variant	T	C	T	0.298963	0.871239	0.572276
rs9972183	14	NRXN3	intron_variant	T	A	T	0.209125	0.77987	0.570745
rs2964906	14	NRXN3	intron_variant	G	A	G	0.402579	0.972606	0.570026
rs1836643	11	TENM4	intron_variant	C	T	C	0.168779	0.735466	0.566687
rs1058491	19	NUCB1	3_prime_UTR_variant	G	G	A	0.134851	0.701396	0.566545
rs1223504	18	CBLN2	intron_variant	G	G	T	0.32424	0.890443	0.566203
rs11671777	19	NUCB1	intron_variant	C	C	T	0.134859	0.700391	0.565532
rs12979328	19	NUCB1	intron_variant	C	C	A	0.134806	0.700306	0.565501
rs7028	19	NUCB1	3_prime_UTR_variant	G	G	A	0.134824	0.700316	0.565492
rs12979307	19	NUCB1	intron_variant	C	C	T	0.134474	0.699777	0.565303
rs756944174	X	TENM1	intron_variant	C	C	A	0.565217	0	0.565217
rs62163193	2	NXPH2	intron_variant	G	G	T	0.638812	0.0743932	0.564419
rs221467	14	NRXN3	intron_variant	A	G	A	0.290242	0.854468	0.564226
rs6058015	20	ASIP	intron_variant	G	G	A	0.692972	0.128838	0.564134
rs7058630	X	TENM1	intron_variant	G	A	G	0.420675	0.984026	0.563351
rs11538178	X	PCSK1N	splice_region_variant,synonymous_variant	C	C	T	0.658609	0.0953846	0.563225
rs66804094	5	TENM2	intron_variant	A	A	C	0.195915	0.758505	0.56259
rs7236705	18	CBLN2	intron_variant	A	A	G	0.341025	0.903248	0.562223
rs10144083	14	NRXN3	intron_variant	G	A	G	0.216406	0.777175	0.560769
rs630993	11	TENM4	intron_variant	T	C	T	0.630455	0.0699786	0.560476
rs11606948	11	TENM4	intron_variant	C	T	C	0.168392	0.728748	0.560356
rs67007847	5	TENM2	intron_variant	A	A	C	0.195249	0.755355	0.560107
rs694339	18	CBLN2	intron_variant	A	A	G	0.343067	0.902831	0.559763
rs3943756	11	TENM4	intron_variant	T	T	C	0.221404	0.777737	0.556333
rs221513	14	NRXN3	intron_variant	G	A	G	0.237816	0.793875	0.556059
rs5911850	X	TENM1	intron_variant	G	T	G	0.583161	0.0272954	0.555866
rs11661663	18	CBLN2	intron_variant	G	G	A	0.181703	0.73684	0.555137
rs4903863	14	NRXN3	intron_variant	A	A	G	0.155589	0.710204	0.554615
rs7227689	18	CBLN2	intron_variant	C	C	G	0.181148	0.735742	0.554594
rs13239631	7	NXPH1	intron_variant	G	G	A	0.251208	0.805643	0.554435
rs586	X	TENM1	intron_variant	C	T	C	0.22526	0.779686	0.554426
rs11661617	18	CBLN2	intron_variant	C	A	C	0.817323	0.263043	0.55428
rs12954231	18	CBLN2	intron_variant	C	G	C	0.81767	0.263419	0.554251
rs12954205	18	CBLN2	intron_variant	C	C	G	0.18273	0.736644	0.553914
rs6058017	20	ASIP	downstream_gene_variant	A	G	A	0.317952	0.871405	0.553453
rs12967674	18	CBLN2	upstream_gene_variant	C	C	T	0.18452	0.737437	0.552918
rs221476	14	NRXN3	intron_variant	G	A	G	0.225777	0.778426	0.55265
rs11660423	18	CBLN2	intron_variant	C	C	T	0.18186	0.733745	0.551885
rs12885724	14	NRXN3	intron_variant	G	G	T	0.154715	0.706392	0.551677
rs34729423	11	TENM4	intron_variant	G	G	A	0.209659	0.760788	0.551129
rs35041294	11	TENM4	intron_variant	G	G	A	0.209707	0.760835	0.551128
rs2424988	20	ASIP	intron_variant	T	C	T	0.311739	0.862739	0.551001
rs35692111	11	TENM4	intron_variant	C	C	A	0.209659	0.76055	0.550891
rs31434	14	NRXN3	intron_variant	A	G	A	0.130972	0.68118	0.550209
rs609782	18	CBLN2	intron_variant	C	C	T	0.335795	0.885966	0.550171
rs606239	18	CBLN2	intron_variant	A	A	G	0.336594	0.886343	0.549749
rs1367996	18	CBLN2	upstream_gene_variant	G	G	A	0.178662	0.727863	0.549202
rs6014572	20	CBLN4	intron_variant	A	G	A	0.155085	0.703463	0.548378
rs16998153	X	TENM1	intron_variant	C	T	C	0.448502	0.996493	0.547991
rs10054737	5	TENM2	intron_variant	A	T	A	0.193727	0.741715	0.547988
rs12616071	2	NXPH2	intron_variant	T	C	T	0.647005	0.0996387	0.547366
rs1835765	18	CBLN2	intron_variant	T	C	T	0.642857	0.0961717	0.546685
rs634392	18	CBLN2	upstream_gene_variant	A	A	G	0.338137	0.88448	0.546343
rs215499	14	NRXN3	intron_variant	G	A	G	0.596473	0.0503427	0.54613
rs221479	14	NRXN3	intron_variant	G	A	G	0.222569	0.768449	0.54588
rs221507	14	NRXN3	intron_variant	C	G	C	0.223323	0.768813	0.545489
rs221499	14	NRXN3	intron_variant	G	G	A	0.776282	0.231044	0.545238
rs221504	14	NRXN3	intron_variant	C	T	C	0.224321	0.76902	0.544699
rs3813094	18	CBLN2	upstream_gene_variant	A	A	G	0.193772	0.737168	0.543397
rs4961397	18	CBLN2	intron_variant	G	G	A	0.192902	0.73542	0.542518
rs12957407	18	CBLN2	intron_variant	C	C	A	0.175909	0.718373	0.542464
rs221484	14	NRXN3	intron_variant	C	T	C	0.227764	0.769656	0.541892
rs2367994	18	CBLN2	intron_variant	A	A	G	0.177814	0.719524	0.54171
rs2375335	11	NRXN2	intron_variant	G	G	A	0.325885	0.867047	0.541161
rs221456	14	NRXN3	intron_variant	G	A	G	0.227367	0.768356	0.540989
rs12522225	5	TENM2	intron_variant	C	C	A	0.211675	0.752228	0.540553
rs221436	14	NRXN3	intron_variant	T	C	T	0.224879	0.765078	0.540198
rs221444	14	NRXN3	intron_variant	C	T	C	0.227733	0.767156	0.539423
rs1945248	11	TENM4	intron_variant	A	A	G	0.122874	0.661567	0.538693
rs1792147	11	TENM4	intron_variant	C	T	C	0.439579	0.978184	0.538605
rs31419	14	NRXN3	intron_variant	A	A	G	0.65684	0.11831	0.53853
rs11237653	11	TENM4	intron_variant	T	T	C	0.123417	0.661905	0.538488
rs1367993	18	CBLN2	upstream_gene_variant	A	A	G	0.350794	0.889182	0.538388
rs10131136	14	NRXN3	intron_variant	T	G	C	0.648862	0.111059	0.537803
rs31420	14	NRXN3	intron_variant	T	A	G	0.655853	0.118277	0.537576
rs221502	14	NRXN3	intron_variant	C	G	C	0.231238	0.768455	0.537216
rs1981404	11	TENM4	intron_variant	C	C	A	0.12296	0.65974	0.53678
rs8114900	20	ASIP	intron_variant	G	G	A	0.650404	0.113782	0.536622
rs8115205	20	ASIP	intron_variant	C	C	A	0.65015	0.113617	0.536532
rs221437	14	NRXN3	intron_variant	T	C	T	0.224821	0.761301	0.53648
rs10899576	11	TENM4	intron_variant	C	C	G	0.123876	0.660184	0.536307
rs4945313	11	TENM4	intron_variant	A	A	G	0.125	0.660961	0.535961
rs6087566	20	ASIP	intron_variant	G	G	A	0.649747	0.113911	0.535836
rs10751299	11	TENM4	intron_variant	T	T	C	0.124626	0.660397	0.535771
rs10793349	11	TENM4	intron_variant	A	A	T	0.123876	0.659519	0.535643
rs1945249	11	TENM4	intron_variant	T	T	C	0.12388	0.659373	0.535494
rs10736817	11	TENM4	intron_variant	C	C	A	0.123103	0.658376	0.535272
rs4945312	11	TENM4	intron_variant	T	C	T	0.875086	0.339911	0.535175
rs184347	14	NRXN3	intron_variant	G	A	G	0.232106	0.767118	0.535012
rs2464572	11	TENM4	intron_variant	A	C	A	0.875088	0.340325	0.534762
rs918937	14	NRXN3	intron_variant	G	A	G	0.234246	0.768902	0.534656
rs31415	14	NRXN3	intron_variant	A	A	G	0.652755	0.118165	0.53459
rs631353	11	TENM4	intron_variant	T	T	A	0.153599	0.688144	0.534545
rs31422	14	NRXN3	intron_variant	A	G	A	0.348094	0.882582	0.534488
rs31417	14	NRXN3	intron_variant	A	A	G	0.65248	0.118359	0.534121
rs221510	14	NRXN3	intron_variant	A	C	A	0.234684	0.768723	0.534039
rs11237644	11	TENM4	intron_variant	A	A	G	0.123648	0.657319	0.533671
rs10466739	11	TENM4	intron_variant	C	C	T	0.122122	0.655496	0.533373
rs7930304	11	TENM4	intron_variant	C	C	T	0.123505	0.656854	0.533349
rs2552408	14	NRXN3	intron_variant	C	G	C	0.237292	0.770636	0.533344
rs10751298	11	TENM4	intron_variant	A	A	C	0.124483	0.657077	0.532594
rs1421979	5	TENM2	intron_variant	T	T	C	0.235077	0.767196	0.532119
rs4143855	11	TENM4	intron_variant	G	G	C	0.125029	0.657057	0.532028
rs644779	11	TENM4	intron_variant	C	C	T	0.122983	0.654685	0.531702
rs671194	11	TENM4	intron_variant	C	C	T	0.123651	0.655084	0.531433
rs11237661	11	TENM4	intron_variant	C	T	C	0.382798	0.91406	0.531262
rs11984180	7	NXPH1	intron_variant	A	G	A	0.32869	0.859857	0.531167
rs1945253	11	TENM4	intron_variant	C	C	T	0.123565	0.654659	0.531095
rs6159	8	CRH	synonymous_variant	T	G	T	0.29468	0.825462	0.530782
rs1435468	11	TENM4	intron_variant	C	C	T	0.340967	0.871479	0.530512
rs4944216	11	TENM4	intron_variant	G	A	G	0.876295	0.345818	0.530476
rs12147249	14	NRXN3	intron_variant	G	G	C	0.211206	0.74144	0.530235
rs4725097	7	NXPH1	intron_variant	G	A	G	0.167434	0.69734	0.529906
rs685758	11	TENM4	intron_variant	A	A	G	0.135222	0.665088	0.529865
rs670816	11	TENM4	intron_variant	G	T	C	0.135915	0.665755	0.52984
rs12147248	14	NRXN3	intron_variant	G	G	T	0.211375	0.741212	0.529837
rs4944215	11	TENM4	intron_variant	G	G	C	0.12336	0.653061	0.529701
rs215945	14	NRXN3	intron_variant	T	T	C	0.397005	0.924275	0.52727
rs150568	14	NRXN3	intron_variant	A	A	G	0.397976	0.925042	0.527066
rs6014573	20	CBLN4	5_prime_UTR_variant	C	A	C	0.217014	0.744006	0.526992
rs870959	11	TENM4	intron_variant	T	T	C	0.130895	0.657802	0.526907
rs7057892	X	TENM1	intron_variant	T	C	T	0.470721	0.996833	0.526112
rs11237641	11	TENM4	intron_variant	C	C	G	0.122296	0.646064	0.523767
rs10126760	X	TENM1	intron_variant	G	A	G	0.473721	0.996767	0.523045
rs9811119	3	SERPINI2	intron_variant	A	C	A	0.259511	0.782429	0.522918
rs843903	20	ASIP	intron_variant	G	T	G	0.348258	0.870842	0.522584
rs819179	20	ASIP	intron_variant	T	C	T	0.348869	0.870911	0.522041
rs150591	14	NRXN3	intron_variant	G	G	C	0.396827	0.918418	0.521591
rs31414	14	NRXN3	intron_variant	A	T	A	0.364395	0.88418	0.519785
rs7929604	11	TENM4	intron_variant	A	A	G	0.236647	0.756248	0.5196
rs197185	20	EDN3	intron_variant	A	A	G	0.537019	0.019025	0.517994
rs10129219	14	NRXN3	intron_variant	C	C	T	0.736705	0.218953	0.517752
rs2202185	14	NRXN3	intron_variant	G	A	G	0.150126	0.667378	0.517252
rs278013	5	TENM2	intron_variant	A	C	A	0.257953	0.774346	0.516393
rs9676447	19	NUCB1	intron_variant	C	C	T	0.449885	0.965894	0.51601
rs113523465	20	ASIP	intron_variant	C	C	T	0.515932	0.00222614	0.513706
rs73269375	20	ASIP	intron_variant	T	T	C	0.515665	0.00222222	0.513442
rs6088423	20	ASIP	intron_variant	T	T	G	0.623531	0.110699	0.512832
rs1421982	5	TENM2	intron_variant	T	T	C	0.221711	0.734291	0.51258
rs154392	14	NRXN3	intron_variant	T	G	T	0.150713	0.66321	0.512497
rs12893286	14	NRXN3	intron_variant	A	A	G	0.366774	0.878465	0.511691
rs31450	14	NRXN3	intron_variant	C	G	C	0.325773	0.837208	0.511435
rs1363205	5	TENM2	intron_variant	G	G	A	0.218391	0.72946	0.51107
rs1560996	11	TENM4	intron_variant	C	G	C	0.164212	0.674893	0.510682
rs593789	18	CBLN2	intron_variant	T	A	T	0.606535	0.096683	0.509852
rs10793351	11	TENM4	intron_variant	T	C	T	0.164401	0.674137	0.509737
rs221516	14	NRXN3	intron_variant	T	A	T	0.39358	0.903269	0.509689
rs12269747	11	TENM4	intron_variant	G	A	G	0.446268	0.955325	0.509057
rs10282272	7	NXPH1	intron_variant	A	A	G	0.539046	0.0301121	0.508934
rs154343	14	NRXN3	intron_variant	T	C	T	0.327109	0.835791	0.508682
rs651678	11	TENM4	intron_variant	G	G	T	0.139273	0.647949	0.508676
rs215513	14	NRXN3	intron_variant	T	T	G	0.412206	0.920335	0.508129
rs6088427	20	ASIP	intron_variant	A	G	A	0.382089	0.890096	0.508007
rs31416	14	NRXN3	intron_variant	T	T	C	0.584348	0.0767235	0.507625
rs6714381	2	NRXN1	intron_variant	C	C	T	0.213526	0.721043	0.507517
rs56024811	11	TENM4	intron_variant	C	A	C	0.166667	0.674166	0.507499
rs31421	14	NRXN3	intron_variant	A	G	A	0.375436	0.882801	0.507365
rs12981274	19	NUCB1	intron_variant	A	A	G	0.150876	0.658204	0.507328
rs12189098	5	TENM2	intron_variant	A	A	T	0.228946	0.735499	0.506553
rs257206	14	NRXN3	intron_variant	T	T	C	0.529825	0.0238867	0.505938
rs1559537	14	NRXN3	intron_variant	A	G	A	0.862883	0.357521	0.505362
rs111064180	17	PYY	intron_variant	A	A	G	0.773734	0.268428	0.505306
rs6119474	20	ASIP	intron_variant	G	G	C	0.507251	0.00217754	0.505074
rs11629205	14	NRXN3	intron_variant	A	A	G	0.149068	0.653996	0.504928
rs11907139	20	ASIP	intron_variant	C	C	T	0.507506	0.00269492	0.504811
rs6088430	20	ASIP	intron_variant	G	G	T	0.61762	0.113043	0.504577
rs2370875	14	NRXN3	intron_variant	T	T	C	0.378366	0.882893	0.504527
rs683516	11	TENM4	intron_variant	A	A	G	0.15884	0.662359	0.50352
rs13182072	5	TENM2	intron_variant	T	T	C	0.228206	0.731241	0.503035
rs7161610	14	NRXN3	intron_variant	G	G	A	0.148195	0.650747	0.502552
rs685416	18	CBLN2	intron_variant	C	T	C	0.598109	0.0959952	0.502114
rs12147740	14	NRXN3	intron_variant	T	T	C	0.148838	0.650928	0.502089
rs2909795	5	TENM2	intron_variant	A	A	C	0.39322	0.895266	0.502046
rs11159383	14	NRXN3	intron_variant	G	G	A	0.383951	0.885941	0.501989
rs3842753	11	INS	missense_variant	T	T	G	0.256772	0.758113	0.50134
rs2843524	X	TENM1	intron_variant	C	G	C	0.0951657	0.596033	0.500867
rs31356	14	NRXN3	intron_variant	G	A	G	0.366305	0.867127	0.500823
rs12970488	18	CBLN2	intron_variant	A	G	A	0.830413	0.329636	0.500777
rs518053	11	NRXN2	intron_variant	C	C	T	0.128858	0.629551	0.500693
rs1432079	18	CBLN2	intron_variant	T	T	C	0.169731	0.670237	0.500506
rs519090	11	NRXN2	intron_variant	G	G	C	0.128716	0.6292	0.500484
rs10133502	14	NRXN3	intron_variant	G	A	G	0.266068	0.766447	0.500379
rs2195805	18	CBLN2	intron_variant	G	A	G	0.829111	0.329139	0.499972
rs10083466	14	NRXN3	intron_variant	C	A	C	0.266083	0.766006	0.499924
rs12880185	14	NRXN3	intron_variant	A	A	G	0.181818	0.681692	0.499873
rs1432080	18	CBLN2	intron_variant	C	C	T	0.170622	0.670442	0.49982
rs12880418	14	NRXN3	intron_variant	A	A	G	0.181714	0.681498	0.499784
rs5910113	X	TENM1	intron_variant	C	T	C	0.182777	0.682438	0.499661
rs11151776	18	CBLN2	intron_variant	G	G	A	0.170159	0.669812	0.499653
rs2360873	11	NRXN2	intron_variant	G	G	C	0.129229	0.628763	0.499534
rs2163614	18	CBLN2	intron_variant	T	T	C	0.165987	0.66551	0.499523
rs634985	18	CBLN2	intron_variant	T	C	T	0.595632	0.0961324	0.4995
rs12959806	18	CBLN2	intron_variant	T	T	C	0.170169	0.669484	0.499315
rs4903802	14	NRXN3	intron_variant	C	C	G	0.387826	0.887133	0.499307
rs12957116	18	CBLN2	intron_variant	T	T	A	0.170423	0.669649	0.499226
rs12956640	18	CBLN2	intron_variant	T	T	C	0.16855	0.667753	0.499204
rs12954526	18	CBLN2	intron_variant	C	T	C	0.828963	0.329796	0.499166
rs154324	14	NRXN3	intron_variant	G	A	G	0.337707	0.83683	0.499123
rs2195806	18	CBLN2	intron_variant	G	G	A	0.17085	0.669957	0.499108
rs2277311	11	NRXN2	intron_variant	G	G	A	0.129446	0.62847	0.499025
rs17757467	14	NRXN3	intron_variant	A	A	G	0.152054	0.651054	0.499
rs35035363	14	NRXN3	intron_variant	T	T	C	0.152174	0.651165	0.498991
rs12458112	18	CBLN2	intron_variant	G	G	A	0.170063	0.668731	0.498669
rs31382	14	NRXN3	intron_variant	T	A	T	0.368215	0.866877	0.498662
rs918887	14	NRXN3	intron_variant	C	C	T	0.387376	0.885471	0.498095
rs154323	14	NRXN3	intron_variant	C	A	C	0.338817	0.836872	0.498055
rs12959590	18	CBLN2	intron_variant	G	A	G	0.830095	0.332335	0.49776
rs689	11	INS	5_prime_UTR_variant	A	A	T	0.260042	0.756759	0.496718
rs4012155	20	ASIP	intron_variant	T	T	A	0.615631	0.11899	0.496641
rs7105665	11	NRXN2	intron_variant	T	T	C	0.129578	0.625935	0.496357
rs7102344	11	NRXN2	intron_variant	A	A	T	0.129813	0.626123	0.49631
rs56402541	14	NRXN3	intron_variant	C	C	T	0.148396	0.644634	0.496238
rs1364603	14	NRXN3	intron_variant	A	A	G	0.121466	0.617246	0.49578
rs7237880	18	CBLN2	intron_variant	G	G	A	0.170399	0.665274	0.494874
rs4416112	18	CBLN2	intron_variant	T	C	T	0.518617	0.0239288	0.494688
rs8092167	18	CBLN2	intron_variant	C	C	T	0.169587	0.664239	0.494651
rs11660813	18	CBLN2	intron_variant	C	C	T	0.169961	0.664564	0.494603
rs1432078	18	CBLN2	intron_variant	G	G	A	0.170078	0.664407	0.494329
rs12962382	18	CBLN2	intron_variant	C	C	G	0.17065	0.664812	0.494161
rs11659630	18	CBLN2	intron_variant	C	C	T	0.17058	0.664595	0.494014
rs11664008	18	CBLN2	intron_variant	G	G	A	0.170549	0.66427	0.493721
rs2938029	14	NRXN3	intron_variant	T	C	T	0.479861	0.973531	0.493669
rs2964907	14	NRXN3	intron_variant	G	A	G	0.480392	0.973677	0.493285
rs7161313	14	NRXN3	intron_variant	A	A	G	0.134505	0.627737	0.493232
rs7791042	7	NXPH1	intron_variant	T	C	T	0.206674	0.699675	0.493001
rs10145817	14	NRXN3	intron_variant	C	T	C	0.187155	0.679261	0.492106
rs7144393	14	NRXN3	intron_variant	T	G	T	0.326127	0.818182	0.492055
rs3842748	11	INS	intron_variant	C	C	G	0.316014	0.808039	0.492025
rs8012511	14	NRXN3	intron_variant	T	C	T	0.325882	0.817769	0.491887
rs221468	14	NRXN3	intron_variant	G	G	A	0.812292	0.320729	0.491563
rs12232694	18	CBLN2	intron_variant	A	A	G	0.170235	0.661736	0.491501
rs1863034	14	NRXN3	intron_variant	C	C	T	0.134877	0.626287	0.491411
rs746457	14	NRXN3	intron_variant	C	C	T	0.135235	0.626625	0.491391
rs10483923	14	NRXN3	intron_variant	G	A	G	0.277298	0.76863	0.491332
rs13397180	2	NRXN1	intron_variant	T	T	C	0.731904	0.240729	0.491175
rs31423	14	NRXN3	intron_variant	C	C	T	0.567339	0.0762192	0.49112
rs618203	11	TENM4	intron_variant	A	A	G	0.196223	0.686393	0.49017
rs10148134	14	NRXN3	intron_variant	G	G	T	0.204645	0.694782	0.490138
rs8015473	14	NRXN3	intron_variant	T	G	T	0.179641	0.669636	0.489996
rs17757563	14	NRXN3	intron_variant	C	C	T	0.136426	0.625917	0.48949
rs16305	X	TENM1	intron_variant	G	A	G	0.29235	0.780813	0.488463
rs2431733	5	TENM2	intron_variant	G	T	G	0.185905	0.674274	0.488369
rs221463	14	NRXN3	intron_variant	A	G	A	0.160898	0.649105	0.488207
rs5958557	X	TENM1	intron_variant	A	G	A	0.190863	0.679061	0.488198
rs10129365	14	SERPINA11	intron_variant	A	G	A	0.508889	0.995831	0.486942
rs504915	11	NRXN2	intron_variant	T	T	A	0.145281	0.631942	0.486661
rs600801	11	TENM4	intron_variant	T	C	T	0.243897	0.729902	0.486005
rs892857	11	TENM4	intron_variant	T	C	T	0.148157	0.634051	0.485895
rs28728169	14	NRXN3	intron_variant	G	G	A	0.174695	0.659927	0.485233
rs7935727	11	TENM4	intron_variant	T	G	T	0.149125	0.634	0.484875
rs526338	11	NRXN2	synonymous_variant	G	G	A	0.144585	0.629423	0.484838
rs2266899	X	TENM1	intron_variant	G	A	G	0.284593	0.769262	0.484669
rs495130	11	NRXN2	intron_variant	C	C	T	0.145013	0.629619	0.484607
rs221421	14	NRXN3	intron_variant	T	G	T	0.142445	0.626442	0.483997
rs221435	14	NRXN3	intron_variant	C	A	C	0.141448	0.624542	0.483094
rs221464	14	NRXN3	intron_variant	C	T	C	0.16761	0.650454	0.482845
rs3115757	X	APLN	intron_variant	C	C	G	0.595496	0.112929	0.482567
rs10269393	7	NXPH1	intron_variant	C	G	C	0.47545	0.957863	0.482413
rs12173126	5	TENM2	intron_variant	G	G	A	0.18727	0.669313	0.482043
rs661864	11	TENM4	intron_variant	C	A	C	0.354503	0.83633	0.481826
rs221466	14	NRXN3	intron_variant	A	G	A	0.169941	0.651307	0.481366
rs2194530	14	NRXN3	intron_variant	G	G	A	0.155666	0.636929	0.481263
rs584431	11	TENM4	intron_variant	A	A	C	0.180898	0.661579	0.480682
rs2051576	X	TENM1	intron_variant	C	T	C	0.297737	0.777969	0.480231
rs28505980	14	NRXN3	intron_variant	G	G	A	0.178851	0.65904	0.480189
rs1569543	X	TENM1	intron_variant	G	C	G	0.336726	0.81658	0.479854
rs2194529	14	NRXN3	intron_variant	G	G	A	0.156876	0.636537	0.47966
rs655866	18	CBLN2	intron_variant	C	C	T	0.357291	0.836807	0.479515
rs1237054	18	CBLN2	intron_variant	C	T	C	0.641516	0.162411	0.479105
rs2239474	X	TENM1	intron_variant	A	A	G	0.745285	0.266183	0.479101
rs11742457	5	TENM2	intron_variant	G	G	A	0.187211	0.666055	0.478845
rs8009691	14	NRXN3	intron_variant	T	C	T	0.177471	0.656288	0.478816
rs1862417	5	TENM2	intron_variant	C	A	C	0.198803	0.67741	0.478607
rs11848369	14	NRXN3	intron_variant	T	T	C	0.679034	0.200928	0.478106
rs12432817	14	NRXN3	intron_variant	G	G	A	0.24949	0.727414	0.477923
rs594641	18	CBLN2	intron_variant	G	G	C	0.359724	0.837026	0.477302
rs562256983	2	NRXN1	intron_variant	A	A	C	0	0.477273	0.477273
rs642378	11	TENM4	intron_variant	C	T	C	0.242292	0.719002	0.47671
rs11742502	5	TENM2	intron_variant	C	C	T	0.190564	0.666837	0.476273
rs9323675	14	NRXN3	intron_variant	G	A	G	0.399908	0.875928	0.47602
rs143890855	14	NRXN3	intron_variant	G	G	A	0.231524	0.707326	0.475802
rs4546405	5	TENM2	intron_variant	C	A	C	0.262135	0.737689	0.475554
rs12232664	18	CBLN2	intron_variant	C	C	T	0.190235	0.665737	0.475502
rs10138169	14	NRXN3	intron_variant	T	A	T	0.142217	0.61756	0.475343
rs8010153	14	NRXN3	intron_variant	A	G	A	0.176701	0.651994	0.475292
rs498741	11	TENM4	intron_variant	A	G	A	0.240553	0.715803	0.47525
rs12808335	11	TENM4	intron_variant	C	C	T	0.293135	0.768028	0.474893
rs35813445	14	NRXN3	intron_variant	G	G	A	0.174443	0.649288	0.474846
rs8003598	14	NRXN3	intron_variant	G	T	G	0.195332	0.669992	0.474659
rs662625	11	TENM4	intron_variant	A	G	A	0.241312	0.715858	0.474547
rs2884138	X	TENM1	intron_variant	T	T	C	0.629828	0.155356	0.474472
rs6969626	7	NXPH1	intron_variant	A	A	G	0.504151	0.0302511	0.4739
rs4263049	19	RLN3	intron_variant	A	G	A	0.267816	0.741448	0.473632
rs8009134	14	NRXN3	intron_variant	T	G	T	0.141324	0.614562	0.473238
rs2020919	8	PLAT	5_prime_UTR_variant	A	G	A	0.481632	0.954385	0.472753
rs10793352	11	TENM4	intron_variant	G	T	G	0.277253	0.749838	0.472585
rs7148462	14	NRXN3	intron_variant	C	C	T	0.174178	0.646595	0.472417
rs534039	11	TENM4	intron_variant	G	G	A	0.633756	0.161518	0.472238
rs10249704	7	NXPH1	intron_variant	G	G	T	0.502074	0.030101	0.471973
rs10137516	14	NRXN3	intron_variant	C	C	T	0.188986	0.660885	0.471899
rs4903864	14	NRXN3	intron_variant	G	G	A	0.242634	0.714213	0.471579
rs985956	14	NRXN3	intron_variant	C	C	T	0.178884	0.650358	0.471473
rs478704	11	TENM4	intron_variant	C	C	T	0.125833	0.597283	0.47145
rs6552568	4	TENM3	intron_variant	T	T	C	0.296364	0.767412	0.471047
rs12008291	X	TENM1	intron_variant	T	T	G	0.61522	0.144306	0.470914
rs2336972	5	TENM2	intron_variant	T	T	A	0.256333	0.727091	0.470758
rs8020920	14	NRXN3	intron_variant	G	A	G	0.348009	0.818639	0.47063
rs7146075	14	NRXN3	intron_variant	A	A	G	0.238375	0.708589	0.470214
rs62382791	5	TENM2	intron_variant	A	A	G	0.208295	0.678475	0.47018
rs5958512	X	TENM1	intron_variant	C	T	C	0.392031	0.86203	0.469999
rs178350	14	NRXN3	intron_variant	C	C	T	0.818118	0.348528	0.46959
rs221454	14	NRXN3	intron_variant	T	C	T	0.132258	0.60167	0.469412
rs170251	14	NRXN3	intron_variant	C	C	T	0.816494	0.347557	0.468938
rs485325	11	TENM4	intron_variant	C	C	T	0.111597	0.580394	0.468797
rs12884436	14	NRXN3	intron_variant	G	G	C	0.236201	0.704733	0.468533
rs221473	14	NRXN3	intron_variant	A	A	T	0.635275	0.167115	0.46816
rs8004449	14	NRXN3	intron_variant	A	T	A	0.353228	0.821196	0.467968
rs32418	5	TENM2	intron_variant	C	T	C	0.325236	0.79318	0.467944
rs12955510	18	CBLN2	intron_variant	T	T	C	0.199195	0.666744	0.467549
rs638052	18	CBLN2	intron_variant	C	C	T	0.369385	0.836899	0.467514
rs12587965	14	NRXN3	intron_variant	C	C	T	0.240046	0.707204	0.467158
rs2221298	14	NRXN3	intron_variant	C	C	T	0.10994	0.576794	0.466854
rs3745367	19	RETN	intron_variant	G	A	G	0.286044	0.752863	0.466819
rs12588083	14	NRXN3	intron_variant	C	C	G	0.242114	0.708848	0.466734
rs988014	14	NRXN3	intron_variant	G	G	A	0.172533	0.639188	0.466655
rs528402	11	TENM4	intron_variant	G	T	G	0.20618	0.672683	0.466503
rs2371101	14	NRXN3	intron_variant	G	G	A	0.240634	0.706913	0.466278
rs7888766	X	TENM1	intron_variant	C	T	C	0.531212	0.997436	0.466224
rs32421	5	TENM2	intron_variant	A	T	A	0.304929	0.770947	0.466019
rs7825003	8	PNOC	intron_variant	T	T	C	0.319585	0.785429	0.465844
rs6545163	2	NRXN1	intron_variant	A	G	A	0.25874	0.724488	0.465748
rs2051578	X	TENM1	intron_variant	G	T	G	0.312188	0.777748	0.465561
rs990201	5	TENM2	intron_variant	C	C	A	0.186322	0.651466	0.465144
rs11738927	5	TENM2	intron_variant	A	A	G	0.205388	0.670382	0.464994
rs31441	14	NRXN3	intron_variant	C	A	C	0.45486	0.919692	0.464833
rs4868803	5	TENM2	intron_variant	G	G	A	0.181233	0.645799	0.464566
rs13160227	5	TENM2	intron_variant	G	G	A	0.186825	0.651041	0.464216
rs10149369	14	SERPINA11	intron_variant	A	A	T	0.467396	0.00337869	0.464018
rs13153563	5	TENM2	intron_variant	T	T	C	0.207095	0.671012	0.463917
rs31439	14	NRXN3	intron_variant	G	A	G	0.455774	0.919652	0.463878
rs32415	5	TENM2	intron_variant	C	T	C	0.314276	0.777948	0.463672
rs2053059	5	TENM2	intron_variant	C	C	T	0.610687	0.147138	0.463549
rs7489208	12	NXPH4	intron_variant	G	G	A	0.42599	0.889347	0.463357
rs12431582	14	NRXN3	intron_variant	G	G	C	0.178087	0.641265	0.463178
rs648443	11	TENM4	intron_variant	C	T	C	0.398594	0.861425	0.462831
rs2424987	20	ASIP	intron_variant	A	G	A	0.409671	0.872058	0.462388
rs7147705	14	NRXN3	intron_variant	T	T	C	0.25121	0.7131	0.46189
rs1435465	11	TENM4	intron_variant	T	T	C	0.306355	0.767807	0.461452
rs1424845	14	NRXN3	intron_variant	A	A	G	0.663678	0.202297	0.461381
rs13422484	2	NRXN1	intron_variant	A	G	A	0.338194	0.799461	0.461267
rs6035238	20	PDYN	intron_variant	T	C	T	0.445021	0.906207	0.461186
rs6035239	20	PDYN	intron_variant	T	T	C	0.554441	0.0936805	0.46076
rs12967840	18	CBLN2	intron_variant	A	G	A	0.723502	0.262753	0.46075
rs17152074	7	NXPH1	intron_variant	A	G	A	0.48181	0.942215	0.460405
rs10417068	19	NUCB1	intron_variant	T	G	C	0.801264	0.341061	0.460203
rs1435469	11	TENM4	intron_variant	T	C	T	0.273093	0.733154	0.460061
rs77466279	7	NXPH1	intron_variant	C	C	T	0.467236	0.00734072	0.459895
rs9779577	X	TENM1	intron_variant	C	G	C	0.625157	0.16529	0.459866
rs2370901	14	NRXN3	intron_variant	C	G	T	0.199655	0.659393	0.459738
rs221493	14	NRXN3	intron_variant	G	T	G	0.342444	0.801601	0.459156
rs10899574	11	TENM4	intron_variant	G	G	A	0.0799759	0.538707	0.458731
rs10403298	19	NUCB1	intron_variant	T	C	T	0.329861	0.788582	0.45872
rs6736896	2	NRXN1	intron_variant	C	G	C	0.260431	0.718546	0.458115
rs32417	5	TENM2	intron_variant	C	T	C	0.332024	0.789841	0.457817
rs10792443	11	NRXN2	intron_variant	G	G	C	0.172962	0.630394	0.457433
rs1816146	14	NRXN3	intron_variant	G	T	G	0.338124	0.795366	0.457242
rs2666559	11	NRXN2	intron_variant	G	G	T	0.172019	0.629056	0.457037
rs12894123	14	NRXN3	intron_variant	C	C	T	0.196408	0.653404	0.456996
rs555456	11	NRXN2	intron_variant	T	T	C	0.172864	0.629845	0.456981
rs2241441	14	NRXN3	intron_variant	G	G	T	0.17645	0.633392	0.456942
rs7577502	2	NRXN1	intron_variant	C	G	C	0.253793	0.710692	0.456899
rs221492	14	NRXN3	intron_variant	G	G	A	0.660863	0.204107	0.456755
rs2370900	14	NRXN3	intron_variant	T	T	C	0.196959	0.653646	0.456687
rs11606370	11	NRXN2	intron_variant	C	C	A	0.172608	0.629257	0.456649
rs191991	14	NRXN3	intron_variant	C	A	C	0.339269	0.795905	0.456636
rs475642	11	NRXN2	intron_variant	C	C	A	0.172953	0.629547	0.456594
rs4903830	14	NRXN3	intron_variant	T	T	C	0.196277	0.652847	0.456571
rs2202172	14	NRXN3	intron_variant	A	A	G	0.197723	0.654214	0.456491
rs480617	11	NRXN2	intron_variant	C	C	T	0.242735	0.699174	0.456439
rs997842	14	NRXN3	intron_variant	G	G	A	0.197053	0.65326	0.456207
rs11899106	2	NRXN1	intron_variant	C	T	C	0.255795	0.711976	0.456181
rs2062746	14	NRXN3	intron_variant	G	G	A	0.197165	0.653328	0.456163
rs1956721	14	SERPINA11	intron_variant	A	A	G	0.351037	0.807104	0.456067
rs8018180	14	NRXN3	intron_variant	G	G	T	0.197078	0.653029	0.455951
rs2035284	14	NRXN3	intron_variant	C	C	T	0.196203	0.652138	0.455935
rs1875595	14	NRXN3	intron_variant	T	T	C	0.196889	0.652722	0.455833
rs12288375	11	TENM4	intron_variant	C	T	C	0.504945	0.960719	0.455774
rs12431671	14	NRXN3	intron_variant	C	C	T	0.196746	0.652467	0.455721
rs1566675	14	NRXN3	intron_variant	G	G	A	0.196935	0.652646	0.455711
rs8010673	14	NRXN3	intron_variant	C	C	T	0.196663	0.652374	0.455711
rs8019071	14	NRXN3	intron_variant	C	C	T	0.196753	0.652454	0.455701
rs12147468	14	NRXN3	intron_variant	C	C	G	0.196851	0.652438	0.455587
rs12895916	14	NRXN3	intron_variant	A	A	G	0.196799	0.652372	0.455573
rs10148040	14	NRXN3	intron_variant	G	G	A	0.171337	0.626856	0.455519
rs8004582	14	NRXN3	intron_variant	C	C	A	0.196897	0.65241	0.455513
rs2202175	14	NRXN3	intron_variant	C	C	A	0.197186	0.652333	0.455147
rs481392	11	TENM4	intron_variant	T	C	T	0.2569	0.711948	0.455049
rs221486	14	NRXN3	intron_variant	G	A	G	0.340092	0.795092	0.455
rs6574460	14	NRXN3	intron_variant	A	G	A	0.147518	0.602514	0.454996
rs6574472	14	NRXN3	intron_variant	C	C	T	0.430514	0.885367	0.454853
rs221509	14	NRXN3	intron_variant	C	G	C	0.34071	0.795398	0.454688
rs937569267	X	TENM1	intron_variant	A	A	G	0	0.454545	0.454545
rs170253	14	NRXN3	intron_variant	G	A	G	0.341233	0.795651	0.454417
rs1566676	14	NRXN3	intron_variant	G	G	A	0.198276	0.652604	0.454328
rs10001230	4	TENM3	intron_variant	A	A	G	0.348387	0.802715	0.454328
rs12961067	18	CBLN2	intron_variant	A	C	A	0.789558	0.335236	0.454323
rs4903823	14	NRXN3	intron_variant	C	C	T	0.195877	0.650033	0.454155
rs2202179	14	NRXN3	intron_variant	C	C	T	0.196938	0.651091	0.454153
rs2202183	14	NRXN3	intron_variant	T	T	C	0.196844	0.650947	0.454103
rs221505	14	NRXN3	intron_variant	G	T	G	0.341286	0.795296	0.45401
rs12893596	14	NRXN3	intron_variant	C	C	T	0.131068	0.584663	0.453595
rs221508	14	NRXN3	intron_variant	C	C	T	0.658517	0.204951	0.453566
rs2142876	X	TENM1	intron_variant	A	G	A	0.479626	0.0261763	0.45345
rs221503	14	NRXN3	intron_variant	G	A	G	0.34216	0.795273	0.453113
rs9309181	2	NRXN1	intron_variant	T	G	T	0.318318	0.771425	0.453107
rs8020811	14	NRXN3	intron_variant	T	T	C	0.200345	0.653436	0.453091
rs7274440	20	ASIP	intron_variant	G	G	C	0.454913	0.00190432	0.453009
rs1554284	2	NRXN1	intron_variant	T	T	C	0.742215	0.289305	0.452909
rs61992500	14	NRXN3	intron_variant	C	C	T	0.13101	0.583287	0.452277
rs981542878	14	NRXN3	intron_variant	C	C	T	0.461853	0.00968992	0.452163
rs985919	2	NRXN1	intron_variant	C	A	C	0.183395	0.635135	0.451741
rs1790553	11	TENM4	intron_variant	T	T	A	0.25023	0.701308	0.451078
rs1790552	11	TENM4	intron_variant	G	G	A	0.250518	0.701504	0.450986
rs6120566	20	ASIP	intron_variant	C	C	A	0.452761	0.00183013	0.450931
rs11134466	5	TENM2	intron_variant	T	T	C	0.219678	0.670458	0.45078
rs487429	11	TENM4	intron_variant	T	C	T	0.125345	0.575571	0.450226
rs4976539	5	TENM2	intron_variant	A	G	A	0.32443	0.77465	0.45022
rs1616783	11	TENM4	intron_variant	A	A	G	0.250748	0.70077	0.450022
rs11134465	5	TENM2	intron_variant	G	A	G	0.794483	0.344591	0.449892
rs6812483	4	TENM3	intron_variant	A	A	G	0.346934	0.796275	0.449341
rs6120567	20	ASIP	intron_variant	C	C	G	0.45038	0.001667	0.448713
rs28880605	19	NUCB1	intron_variant	T	C	T	0.298917	0.747564	0.448647
rs149202	14	NRXN3	intron_variant	T	C	T	0.538399	0.98687	0.448471
rs16999279	X	TENM1	intron_variant	G	A	G	0.420234	0.868684	0.44845
rs1024993	5	TENM2	intron_variant	C	C	T	0.220855	0.669112	0.448256
rs221469	14	NRXN3	intron_variant	C	C	T	0.760513	0.312464	0.448049
rs13174776	5	TENM2	intron_variant	C	G	C	0.562442	0.11454	0.447902
rs10258143	7	NXPH1	intron_variant	C	A	G	0.71598	0.26832	0.44766
rs5958504	X	TENM1	intron_variant	C	C	T	0.548699	0.101519	0.44718
rs5911855	X	TENM1	intron_variant	A	A	C	0.606029	0.158852	0.447177
rs221465	14	NRXN3	intron_variant	C	C	T	0.761642	0.314711	0.446931
rs12308285	12	IAPP	intron_variant	A	T	A	0.357242	0.804119	0.446878
rs6059739	20	ASIP	intron_variant	T	C	T	0.440993	0.887861	0.446868
rs7185060	16	NPW	intron_variant	C	C	T	0.585764	0.138984	0.44678
rs10277524	7	NXPH1	intron_variant	A	C	A	0.283656	0.730157	0.446501
rs10130593	14	NRXN3	intron_variant	G	C	G	0.283164	0.729658	0.446494
rs8092762	18	CBLN2	intron_variant	C	C	G	0.218476	0.664858	0.446382
rs2349491	7	NXPH1	intron_variant	A	C	A	0.285896	0.731898	0.446002
rs3571	11	TENM4	3_prime_UTR_variant	A	A	G	0.138224	0.583977	0.445753
rs600174	11	TENM4	intron_variant	T	T	C	0.230486	0.676236	0.44575
rs28627697	19	NUCB1	intron_variant	T	G	T	0.195687	0.641023	0.445336
rs7142308	14	NRXN3	intron_variant	A	A	G	0.216636	0.661935	0.445299
rs1080834	11	TENM4	intron_variant	T	A	T	0.515665	0.960887	0.445222
rs600681	11	TENM4	intron_variant	C	C	T	0.227001	0.672181	0.44518
rs28670709	7	NXPH1	intron_variant	G	T	G	0.288284	0.733445	0.445161
rs221462	14	NRXN3	intron_variant	T	C	T	0.208383	0.653009	0.444627
rs11738133	5	TENM2	intron_variant	C	C	T	0.199839	0.644245	0.444407
rs12466945	2	NRXN1	intron_variant	T	C	T	0.313972	0.758137	0.444164
rs6760667	2	NRXN1	intron_variant	G	A	G	0.316183	0.760135	0.443952
rs2887887	14	NRXN3	intron_variant	G	G	A	0.212212	0.655995	0.443783
rs4976579	5	TENM2	intron_variant	G	T	G	0.27256	0.716334	0.443774
rs7489231	12	NXPH4	intron_variant	C	C	T	0.201525	0.645286	0.443761
rs221511	14	NRXN3	intron_variant	G	G	C	0.648263	0.204737	0.443526
rs600245	11	TENM4	intron_variant	G	G	A	0.226802	0.670206	0.443404
rs2543584	14	NRXN3	intron_variant	C	T	C	0.353695	0.796881	0.443186
rs73496505	11	TENM4	intron_variant	T	T	C	0.444649	0.00152764	0.443121
rs6865179	5	TENM2	intron_variant	A	G	A	0.413845	0.856884	0.443039
rs2040890	7	NXPH1	intron_variant	G	G	A	0.47292	0.029886	0.443034
rs11739021	5	TENM2	intron_variant	T	T	C	0.219333	0.662324	0.442991
rs7793292	7	NXPH1	intron_variant	G	G	A	0.473192	0.0302116	0.44298
rs6092701	20	GNAS	intron_variant	C	A	C	0.271902	0.714869	0.442967
rs7341056	5	TENM2	intron_variant	C	T	C	0.418127	0.861031	0.442904
rs214022	14	NRXN3	intron_variant	A	A	C	0.445149	0.88758	0.442431
rs4812040	20	GNAS	intron_variant	A	A	G	0.08906	0.531354	0.442294
rs1347012	18	CBLN2	intron_variant	G	G	A	0.52685	0.969112	0.442262
rs71132	20	EDN3	intron_variant	G	G	C	0.456803	0.0145451	0.442258
rs6545164	2	NRXN1	intron_variant	A	G	A	0.316202	0.758421	0.442219
rs5911914	X	TENM1	intron_variant	C	A	C	0.241588	0.683669	0.442082
rs13413759	2	NXPH2	intron_variant	G	G	A	0.500462	0.0584939	0.441968
rs860454	14	NRXN3	intron_variant	G	T	G	0.383472	0.825284	0.441813
rs1785818	11	TENM4	intron_variant	A	C	A	0.577801	0.13652	0.441281
rs197186	20	EDN3	intron_variant	G	G	A	0.455635	0.0145001	0.441135
rs4810147	20	GNAS	intron_variant	G	G	A	0.088756	0.529775	0.441019
rs4976581	5	TENM2	intron_variant	T	C	T	0.270438	0.711406	0.440968
rs2424990	20	ASIP	intron_variant	G	G	T	0.564806	0.123845	0.440961
rs1783942	11	TENM4	intron_variant	T	T	G	0.280204	0.72098	0.440775
rs149794	20	EDN3	intron_variant	T	T	C	0.455622	0.0150912	0.440531
rs197802	20	EDN3	intron_variant	C	C	T	0.454849	0.0144485	0.440401
rs197187	20	EDN3	intron_variant	T	C	T	0.544532	0.984906	0.440374
rs73519631	19	RLN3	intron_variant	C	A	C	0.301084	0.74136	0.440276
rs10483929	14	NRXN3	intron_variant	C	G	C	0.556847	0.997083	0.440236
rs2065911	20	ASIP	intron_variant	T	T	G	0.452408	0.0124086	0.44
rs2040889	7	NXPH1	intron_variant	G	G	T	0.470046	0.0300881	0.439958
rs197179	20	EDN3	intron_variant	A	A	G	0.455048	0.0151403	0.439908
rs248139	5	TENM2	intron_variant	G	A	G	0.351093	0.790964	0.439871
rs174701	20	EDN3	intron_variant	T	A	T	0.54514	0.984905	0.439764
rs248138	5	TENM2	intron_variant	A	A	G	0.649839	0.210292	0.439547
rs31424	14	NRXN3	intron_variant	G	T	G	0.332067	0.770963	0.438896
rs11743417	5	TENM2	intron_variant	G	A	G	0.79558	0.356712	0.438868
rs615439	11	TENM4	intron_variant	C	T	C	0.467419	0.906123	0.438704
rs248140	5	TENM2	intron_variant	T	A	T	0.351162	0.789776	0.438615
rs10142950	14	NRXN3	intron_variant	A	C	A	0.147479	0.586043	0.438565
rs12657288	5	TENM2	intron_variant	T	T	G	0.250575	0.689136	0.438562
rs661584	11	TENM4	intron_variant	T	A	T	0.355842	0.794391	0.438548
rs12390320	X	TENM1	intron_variant	C	T	C	0.423597	0.862099	0.438502
rs7151651	14	NRXN3	intron_variant	A	A	G	0.201287	0.639701	0.438414
rs2117884	14	NRXN3	intron_variant	T	C	T	0.147904	0.586213	0.43831
rs12706831	7	LEP	intron_variant	T	T	G	0.107775	0.54608	0.438304
rs367929868	X	TENM1	intron_variant	T	T	C	0.581081	0.142857	0.438224
rs154318	14	NRXN3	intron_variant	T	G	T	0.428325	0.866503	0.438178
rs9679921	20	GNAS	intron_variant	T	C	T	0.25891	0.69708	0.43817
rs588059	11	TENM4	intron_variant	C	C	A	0.224654	0.662735	0.43808
rs31397	14	NRXN3	intron_variant	C	C	T	0.571131	0.13319	0.437941
rs39951	5	TENM2	intron_variant	G	T	G	0.337869	0.775784	0.437915
rs1554036	4	TENM3	intron_variant	G	G	C	0.147654	0.585282	0.437628
rs6119484	20	ASIP	intron_variant	T	G	T	0.434677	0.871838	0.43716
rs11850956	14	NRXN3	intron_variant	A	G	A	0.15	0.587118	0.437118
rs7560724	2	NRXN1	intron_variant	T	T	C	0.598055	0.161478	0.436577
rs11845632	14	NRXN3	intron_variant	G	A	G	0.155351	0.591859	0.436509
rs150786	14	NRXN3	intron_variant	G	A	G	0.331295	0.767787	0.436493
rs6026566	20	GNAS	intron_variant	T	C	T	0.259862	0.696339	0.436477
rs12713111	2	NRXN1	intron_variant	G	A	G	0.284507	0.720892	0.436386
rs819161	20	ASIP	intron_variant	C	C	G	0.56545	0.129083	0.436367
rs11850075	14	NRXN3	intron_variant	C	T	C	0.155666	0.592002	0.436336
rs1915168	2	NRXN1	intron_variant	C	C	T	0.722171	0.285986	0.436185
rs10736816	11	TENM4	intron_variant	T	T	C	0.222222	0.658124	0.435902
rs1080129	14	NRXN3	intron_variant	T	C	T	0.150219	0.585885	0.435667
rs56857681	5	TENM2	intron_variant	C	C	A	0.574181	0.139165	0.435016
rs6059743	20	ASIP	intron_variant	G	A	G	0.107909	0.542889	0.43498
rs819136	20	ASIP	intron_variant	G	G	A	0.553275	0.118304	0.434971
rs819135	20	ASIP	intron_variant	A	G	A	0.10739	0.542284	0.434894
rs57156475	11	TENM4	intron_variant	A	A	T	0.436376	0.00157773	0.434799
rs6725701	2	NRXN1	intron_variant	C	T	C	0.28143	0.716069	0.434639
rs8095212	18	ADCYAP1	intron_variant	C	C	T	0.491932	0.0573626	0.434569
rs59140225	11	TENM4	intron_variant	G	G	T	0.435856	0.00157509	0.434281
rs111587991	4	TENM3	intron_variant	T	T	C	0.510214	0.0760438	0.43417
rs6120580	20	ASIP	intron_variant	C	C	T	0.555045	0.120979	0.434066
rs9902709	17	HCRT	intron_variant	A	G	A	0.563596	0.997218	0.433621
rs9972199	14	NRXN3	intron_variant	G	G	T	0.606015	0.172467	0.433549
rs626550	11	TENM4	intron_variant	C	C	T	0.169466	0.602988	0.433521
rs80841	11	NRXN2	intron_variant	T	T	C	0.197393	0.630269	0.432876
rs57522942	X	TENM1	intron_variant	C	T	C	0.498536	0.931411	0.432875
rs9918152	5	TENM2	intron_variant	A	G	A	0.371842	0.804716	0.432873
rs909774	X	TENM1	intron_variant	G	T	G	0.611806	0.179003	0.432803
rs7599263	2	NRXN1	intron_variant	T	C	T	0.197541	0.63017	0.432629
rs8017761	14	NRXN3	intron_variant	C	T	C	0.154257	0.586839	0.432583
rs544838	11	NRXN2	intron_variant	T	T	C	0.197629	0.630199	0.43257
rs492175	11	NRXN2	intron_variant	G	G	A	0.197835	0.630374	0.432539
rs5958560	X	TENM1	intron_variant	C	T	C	0.464125	0.896653	0.432528
rs506338	11	NRXN2	intron_variant	T	T	C	0.198204	0.630431	0.432226
rs1792136	11	TENM4	intron_variant	A	A	G	0.416091	0.848161	0.432069
rs2424986	20	ASIP	intron_variant	A	G	A	0.439577	0.871626	0.432049
rs11231845	11	NRXN2	intron_variant	G	G	A	0.197113	0.629104	0.431991
rs7670152	4	TENM3	intron_variant	T	T	G	0.152749	0.584578	0.431829
rs149770	20	EDN3	intron_variant	C	C	T	0.44566	0.0139455	0.431714
rs1783950	11	TENM4	intron_variant	C	C	G	0.257782	0.689055	0.431273
rs12188010	5	TENM2	intron_variant	A	A	T	0.200368	0.63163	0.431262
rs10793355	11	TENM4	intron_variant	G	G	T	0.29335	0.724553	0.431203
rs4930556	11	NRXN2	intron_variant	G	G	C	0.198548	0.629709	0.431161
rs2478523	1	AGT	intron_variant	A	G	A	0.194087	0.624721	0.430635
rs6649251	X	TENM1	intron_variant	T	C	T	0.393553	0.824007	0.430454
rs4349736	5	TENM2	intron_variant	G	A	G	0.431655	0.86178	0.430126
rs28368283	16	NPW	upstream_gene_variant	T	C	T	0.236124	0.666122	0.429998
rs56138377	4	TENM3	intron_variant	G	C	G	0.493884	0.923775	0.429891
rs948395	11	TENM4	intron_variant	T	T	G	0.418795	0.848624	0.429829
rs7443761	5	TENM2	intron_variant	G	A	G	0.571461	0.141693	0.429769
rs215509	14	NRXN3	intron_variant	C	C	T	0.437284	0.867025	0.429741
rs10226547	7	NXPH1	intron_variant	T	C	T	0.296087	0.725583	0.429496
rs2424985	20	ASIP	intron_variant	C	T	C	0.44293	0.872412	0.429481
rs2552415	14	NRXN3	intron_variant	T	T	A	0.517841	0.0884968	0.429344
rs11134490	5	TENM2	intron_variant	C	C	A	0.28428	0.71345	0.42917
rs551619	11	TENM4	intron_variant	C	G	C	0.251497	0.680613	0.429116
rs819162	20	ASIP	intron_variant	A	A	T	0.55686	0.127825	0.429035
rs11079846	17	GIP	intron_variant	G	C	G	0.508752	0.0797887	0.428963
rs192203	5	TENM2	intron_variant	C	T	C	0.349364	0.778273	0.428909
rs10023691	4	TENM3	intron_variant	G	A	G	0.651512	0.222609	0.428903
rs6879246	5	TENM2	intron_variant	C	C	T	0.22006	0.648775	0.428715
rs2336898	5	TENM2	intron_variant	A	A	G	0.246429	0.675077	0.428648
rs559634	11	TENM4	intron_variant	C	G	C	0.25207	0.680562	0.428492
rs1862875	5	TENM2	intron_variant	G	G	A	0.416494	0.844877	0.428383
rs12891137	14	NRXN3	intron_variant	C	T	C	0.513934	0.085563	0.428371
rs8008393	14	NRXN3	intron_variant	T	T	C	0.22386	0.652188	0.428328
rs6026561	20	GNAS	upstream_gene_variant	T	C	T	0.266597	0.694659	0.428062
rs6817480	4	TENM3	intron_variant	T	T	C	0.648667	0.220812	0.427855
rs7051135	X	TENM1	intron_variant	A	A	G	0.557456	0.129677	0.427779
rs819138	20	ASIP	intron_variant	G	G	A	0.555185	0.127653	0.427532
rs11951480	5	TENM2	intron_variant	A	G	A	0.140207	0.567675	0.427468
rs12435865	14	NRXN3	intron_variant	G	G	A	0.224483	0.651837	0.427354
rs279404	5	TENM2	intron_variant	G	T	G	0.232513	0.659787	0.427274
rs6463812	7	NXPH1	intron_variant	T	T	G	0.457199	0.0299284	0.42727
rs32407	5	TENM2	intron_variant	T	T	C	0.664324	0.237057	0.427267
rs248135	5	TENM2	intron_variant	T	T	G	0.63782	0.210761	0.427059
rs5958559	X	TENM1	intron_variant	T	A	T	0.471542	0.898529	0.426987
rs2137952	4	TENM3	intron_variant	G	C	G	0.644676	0.217881	0.426795
rs4869062	5	TENM2	intron_variant	T	C	T	0.764787	0.338006	0.426781
rs8007813	14	NRXN3	intron_variant	G	A	G	0.774171	0.347409	0.426762
rs10899581	11	TENM4	intron_variant	A	A	G	0.298365	0.725028	0.426663
rs9885191	5	TENM2	intron_variant	C	T	C	0.17115	0.59778	0.42663
rs279403	5	TENM2	intron_variant	T	C	T	0.229023	0.655634	0.426612
rs2278815	7	LEP	intron_variant	G	G	A	0.136405	0.562779	0.426373
rs4731426	7	LEP	intron_variant	G	G	C	0.136593	0.562929	0.426336
rs1008514	7	NXPH1	intron_variant	A	G	A	0.126754	0.552991	0.426237
rs2057059	20	ASIP	intron_variant	T	T	C	0.428007	0.00194841	0.426058
rs12647705	4	TENM3	intron_variant	G	G	A	0.345066	0.770944	0.425878
rs2057058	20	ASIP	intron_variant	G	G	T	0.427807	0.00194769	0.42586
rs6552575	4	TENM3	intron_variant	G	T	G	0.654883	0.22935	0.425532
rs939425	2	NRXN1	intron_variant	C	T	C	0.15077	0.576284	0.425514
rs553604	11	TENM4	intron_variant	G	C	G	0.141329	0.566828	0.425498
rs2179361	X	TENM1	intron_variant	T	C	T	0.482448	0.907636	0.425187
rs1862198	5	TENM2	intron_variant	G	A	G	0.566789	0.141618	0.425172
rs190092	14	NRXN3	intron_variant	A	C	A	0.284562	0.709647	0.425085
rs665892	11	TENM4	intron_variant	G	A	G	0.307958	0.732802	0.424844
rs221420	14	NRXN3	intron_variant	C	G	C	0.286587	0.711132	0.424545
rs2287833	19	NUCB1	intron_variant	A	A	T	0.23155	0.655599	0.424049
rs867531111	2	NRXN1	intron_variant	A	A	T	0.43401	0.0100287	0.423981
rs5958553	X	TENM1	intron_variant	T	T	C	0.438245	0.0145822	0.423663
rs3847193	9	QRFP	missense_variant	G	A	G	0.338015	0.761525	0.42351
rs10139048	14	NRXN3	intron_variant	C	T	C	0.391911	0.815116	0.423205
rs2543575	14	NRXN3	intron_variant	G	G	A	0.64029	0.217234	0.423056
rs12147389	14	NRXN3	intron_variant	G	A	G	0.39261	0.815648	0.423037
rs6574458	14	NRXN3	intron_variant	T	G	T	0.233671	0.656682	0.423012
rs5956673	X	TENM1	intron_variant	T	C	T	0.562369	0.985288	0.422919
rs636672	11	TENM4	intron_variant	C	A	C	0.257377	0.680188	0.422811
rs2160919	14	NRXN3	intron_variant	G	A	G	0.392495	0.8153	0.422805
rs6463811	7	NXPH1	intron_variant	G	G	C	0.430511	0.00783423	0.422677
rs2666563	11	NRXN2	intron_variant	C	C	A	0.193303	0.615668	0.422365
rs6954156	7	NXPH1	intron_variant	T	C	T	0.302698	0.725058	0.42236
rs7700672	5	TENM2	intron_variant	A	C	A	0.400967	0.823284	0.422317
rs986391	5	TENM2	intron_variant	G	G	A	0.194502	0.616667	0.422165
rs7734360	5	TENM2	intron_variant	A	A	G	0.143447	0.565457	0.42201
rs823323	5	TENM2	intron_variant	T	C	T	0.349643	0.771442	0.421799
rs12880107	14	NRXN3	intron_variant	A	A	G	0.219405	0.64106	0.421655
rs7156473	14	NRXN3	intron_variant	G	G	A	0.217421	0.639059	0.421638
rs214021	14	NRXN3	intron_variant	T	T	C	0.449977	0.871084	0.421107
rs57024139	X	TENM1	intron_variant	T	G	T	0.575938	0.996762	0.420824
rs3801270	7	NAMPT	intron_variant	A	A	G	0.208257	0.628987	0.420731
rs74889791	14	NRXN3	intron_variant	C	C	T	0.216582	0.637103	0.420521
rs1532728	14	NRXN3	intron_variant	T	T	C	0.239411	0.659807	0.420396
rs3779204	7	NAMPT	intron_variant	T	T	C	0.204781	0.624629	0.419848
rs31361	14	NRXN3	intron_variant	C	G	C	0.525432	0.945171	0.419739
rs17074057	4	TENM3	intron_variant	T	A	T	0.5	0.919654	0.419654
rs6895048	5	TENM2	intron_variant	C	A	C	0.401568	0.821077	0.41951
rs12881434	14	NRXN3	intron_variant	G	C	A	0.234332	0.653789	0.419457
rs11159391	14	NRXN3	intron_variant	A	A	G	0.239677	0.659106	0.419429
rs8009417	14	NRXN3	intron_variant	G	G	A	0.239857	0.659249	0.419392
rs11132133	4	TENM3	intron_variant	G	G	A	0.380728	0.79987	0.419143
rs197799	20	EDN3	intron_variant	G	G	A	0.433211	0.0140767	0.419134
rs11159392	14	NRXN3	intron_variant	A	A	T	0.240278	0.659125	0.418847
rs1459072	5	TENM2	intron_variant	A	G	A	0.225702	0.644361	0.418659
rs10864772	1	AGT	intron_variant	C	T	C	0.203866	0.622458	0.418592
rs7149325	14	NRXN3	intron_variant	G	G	A	0.235206	0.653457	0.418251
rs10057249	5	TENM2	intron_variant	G	A	G	0.23	0.648222	0.418222
rs5958561	X	TENM1	intron_variant	A	G	A	0.463483	0.881671	0.418188
rs667105	11	TENM4	intron_variant	C	C	T	0.488608	0.906736	0.418129
rs12890392	14	NRXN3	intron_variant	T	T	C	0.217421	0.635533	0.418111
rs6015389	20	GNAS	upstream_gene_variant	T	C	T	0.277138	0.69522	0.418083
rs56976338	11	TENM4	intron_variant	T	T	G	0.489643	0.0716007	0.418043
rs2567948	18	CBLN2	intron_variant	A	A	C	0.413043	0.830876	0.417832
rs7154545	14	NRXN3	intron_variant	C	C	T	0.217246	0.635064	0.417817
rs6732772	2	NRXN1	intron_variant	T	G	T	0.293008	0.710791	0.417782
rs886653	7	NXPH1	intron_variant	G	A	G	0.138161	0.555942	0.417781
rs13394696	2	NXPH2	intron_variant	C	C	T	0.47596	0.0582538	0.417707
rs13414931	2	NXPH2	intron_variant	A	A	G	0.475944	0.0582924	0.417651
rs929921	14	NRXN3	intron_variant	T	T	C	0.633778	0.216127	0.417651
rs16998137	X	TENM1	intron_variant	C	T	C	0.579892	0.997494	0.417602
rs6545170	2	NRXN1	intron_variant	G	A	G	0.1433	0.56072	0.41742
rs8012563	14	NRXN3	intron_variant	A	G	A	0.427535	0.844848	0.417314
rs2349191	7	NXPH1	intron_variant	G	G	C	0.390463	0.807642	0.417179
rs3801268	7	NAMPT	intron_variant	G	G	C	0.208803	0.625927	0.417125
rs493471	11	TENM4	intron_variant	C	T	C	0.156279	0.573386	0.417107
rs6760547	2	NRXN1	intron_variant	C	G	C	0.271369	0.688468	0.417099
rs10149743	14	NRXN3	intron_variant	T	T	A	0.632001	0.214993	0.417008
rs4730155	7	NAMPT	intron_variant	T	T	C	0.20748	0.624455	0.416975
rs6975588	7	NXPH1	intron_variant	C	T	C	0.309773	0.726509	0.416737
rs500531	11	NRXN2	intron_variant	G	G	T	0.191724	0.608367	0.416642
rs13414038	2	NXPH2	intron_variant	T	T	C	0.474827	0.0582808	0.416546
rs6120581	20	ASIP	intron_variant	G	G	T	0.418152	0.00167193	0.41648
rs5956695	X	TENM1	intron_variant	C	T	C	0.492662	0.908903	0.41624
rs7349674	4	TENM3	intron_variant	T	T	C	0.229061	0.645301	0.41624
rs4730153	7	NAMPT	intron_variant	A	A	G	0.208669	0.624872	0.416204
rs2973667	5	TENM2	intron_variant	C	C	T	0.240378	0.656238	0.41586
rs1785814	11	TENM4	intron_variant	T	T	C	0.415014	0.830845	0.415831
rs12892479	14	NRXN3	intron_variant	A	T	A	0.762837	0.347009	0.415828
rs11237696	11	TENM4	intron_variant	G	G	T	0.309244	0.72507	0.415826
rs6855808	4	TENM3	intron_variant	C	T	C	0.231923	0.647693	0.41577
rs6574492	14	NRXN3	intron_variant	G	G	C	0.232834	0.648557	0.415723
rs891932	5	TENM2	intron_variant	C	T	C	0.117471	0.533191	0.41572
rs8006615	14	NRXN3	intron_variant	T	T	C	0.238095	0.653689	0.415594
rs31354	14	NRXN3	intron_variant	A	G	A	0.451836	0.867404	0.415567
rs12531005	7	NXPH1	intron_variant	A	A	G	0.108736	0.524192	0.415456
rs511903	11	TENM4	intron_variant	G	T	G	0.443396	0.858765	0.415369
rs6100257	20	GNAS	intron_variant	C	A	T	0.725376	0.31016	0.415216
rs2110420	14	NRXN3	intron_variant	A	G	A	0.429508	0.844724	0.415216
rs10252943	7	NXPH1	intron_variant	C	T	C	0.271865	0.687058	0.415194
rs1785809	11	TENM4	intron_variant	C	T	C	0.318496	0.733565	0.41507
rs117925841	17	PYY	intron_variant	T	T	C	0.444585	0.029623	0.414962
rs1457300	4	TENM3	intron_variant	C	T	C	0.615695	0.200733	0.414962
rs13118590	4	TENM3	intron_variant	C	C	T	0.38427	0.799231	0.414961
rs6737125	2	NRXN1	intron_variant	C	T	C	0.287167	0.701811	0.414645
rs11821487	11	TENM4	intron_variant	A	A	G	0.536597	0.122181	0.414416
rs7885705	X	TENM1	intron_variant	T	C	T	0.466246	0.880635	0.414389
rs8007270	14	NRXN3	intron_variant	T	G	T	0.452739	0.867124	0.414386
rs9632432	5	TENM2	intron_variant	A	T	A	0.114375	0.528717	0.414343
rs149768	20	EDN3	intron_variant	T	C	T	0.571379	0.985645	0.414266
rs279416	5	TENM2	intron_variant	C	A	C	0.232992	0.647181	0.414189
rs16999272	X	TENM1	intron_variant	C	T	C	0.446238	0.860409	0.414172
rs10899580	11	TENM4	intron_variant	T	C	T	0.646611	0.232618	0.413994
rs10427291	2	NXPH2	intron_variant	C	C	T	0.472254	0.0583658	0.413888
rs6736016	2	NRXN1	intron_variant	T	C	T	0.145718	0.559604	0.413886
rs10808150	7	NAMPT	intron_variant	A	A	G	0.20794	0.621558	0.413618
rs12789742	11	TENM4	intron_variant	A	A	G	0.160258	0.573825	0.413567
rs1785820	11	TENM4	intron_variant	A	A	T	0.27234	0.685834	0.413494
rs6739297	2	NRXN1	intron_variant	T	C	T	0.145406	0.558783	0.413376
rs7778790	7	NXPH1	intron_variant	A	G	A	0.268256	0.68162	0.413363
rs6574454	14	NRXN3	intron_variant	C	A	C	0.478236	0.891596	0.413361
rs1956709	14	SERPINA12	intron_variant	A	G	A	0.342588	0.7558	0.413212
rs6839366	4	TENM3	intron_variant	A	A	G	0.630969	0.218085	0.412885
rs10247288	7	NXPH1	intron_variant	G	A	G	0.307186	0.719829	0.412643
rs170247	14	NRXN3	intron_variant	A	A	G	0.527111	0.1147	0.412411
rs215503	14	NRXN3	intron_variant	G	G	C	0.371402	0.783779	0.412377
rs31351	14	NRXN3	intron_variant	C	A	C	0.424511	0.836299	0.411788
rs7644362	3	PROK2	intron_variant	G	A	G	0.604857	0.193242	0.411615
rs10830123	10	NPS	intron_variant	G	A	C	0.561476	0.149893	0.411583
rs13158058	5	TENM2	intron_variant	G	T	G	0.187299	0.598812	0.411513
rs482065	11	TENM4	intron_variant	C	C	T	0.496193	0.907608	0.411415
rs8125380	20	ASIP	intron_variant	A	A	G	0.412898	0.00167317	0.411225
rs2139628	2	NRXN1	intron_variant	T	G	T	0.145388	0.55655	0.411163
rs541710	11	TENM4	intron_variant	C	T	C	0.50518	0.0940484	0.411131
rs6545171	2	NRXN1	intron_variant	T	C	T	0.147743	0.55881	0.411067
rs2349492	7	NXPH1	intron_variant	A	G	A	0.276137	0.687198	0.411062
rs2357119	X	TENM1	intron_variant	G	A	G	0.472232	0.883067	0.410835
rs2609854	5	TENM2	intron_variant	A	G	A	0.295496	0.706289	0.410793
rs5958552	X	TENM1	intron_variant	A	G	A	0.575039	0.985699	0.41066
rs1549212	5	TENM2	intron_variant	C	C	T	0.221123	0.631586	0.410463
rs1457299	4	TENM3	intron_variant	G	A	G	0.608397	0.19803	0.410367
rs4131997	X	TENM1	intron_variant	T	T	C	0.413229	0.00299596	0.410233
rs2045405	4	TENM3	intron_variant	C	C	T	0.4159	0.826006	0.410107
rs948396	11	TENM4	intron_variant	T	T	G	0.452858	0.862941	0.410082
rs8013072	14	NRXN3	intron_variant	G	G	A	0.256841	0.666583	0.409742
rs1422528	5	TENM2	intron_variant	T	C	T	0.129259	0.538974	0.409716
rs7345840	20	ASIP	intron_variant	G	G	A	0.411439	0.00180556	0.409634
rs756464	7	NXPH1	intron_variant	T	C	T	0.305069	0.714625	0.409555
rs201703661	4	TENM3	intron_variant	G	G	A	0.445205	0.0357143	0.409491
rs234629	20	GNAS	intron_variant	G	A	G	0.0883502	0.497817	0.409467
rs7140480	14	NRXN3	intron_variant	C	C	T	0.203085	0.61253	0.409445
rs10159082	1	KISS1	intron_variant	A	C	A	0.19413	0.603551	0.409421
rs1123570	5	TENM2	intron_variant	C	A	C	0.175785	0.585151	0.409366
rs7796918	7	NXPH1	intron_variant	G	G	A	0.438996	0.0298231	0.409173
rs73558369	X	TENM1	intron_variant	C	C	T	0.424169	0.0150767	0.409092
rs4903813	14	NRXN3	intron_variant	C	C	T	0.243607	0.652287	0.408679
rs8126114	20	ASIP	intron_variant	T	T	C	0.410135	0.00162866	0.408506
rs1991158	14	NRXN3	intron_variant	T	T	C	0.204828	0.613206	0.408378
rs220103	14	NRXN3	intron_variant	G	A	G	0.428325	0.836688	0.408363
rs8006983	14	NRXN3	intron_variant	C	T	C	0.756165	0.34784	0.408325
rs2041681	7	NAMPT	intron_variant	C	C	T	0.206885	0.615017	0.408132
rs10454966	5	TENM2	intron_variant	A	A	C	0.575593	0.167825	0.407768
rs6838951	4	TENM3	intron_variant	A	C	A	0.390007	0.797756	0.407749
rs12897265	14	NRXN3	intron_variant	C	C	T	0.248237	0.655984	0.407747
rs10204521	2	NRXN1	intron_variant	C	T	C	0.268762	0.676329	0.407567
rs10133425	14	NRXN3	intron_variant	G	T	G	0.415053	0.822518	0.407465
rs1834242	14	NRXN3	intron_variant	C	C	T	0.20486	0.612297	0.407437
rs9907468	17	PYY	intron_variant	C	T	C	0.436276	0.843599	0.407324
rs17109751	14	NRXN3	intron_variant	G	A	G	0.330267	0.737567	0.4073
rs3859908	X	TENM1	intron_variant	A	G	A	0.474425	0.881645	0.40722
rs7146567	14	NRXN3	intron_variant	A	G	A	0.505028	0.912101	0.407073
rs6840036	4	TENM3	upstream_gene_variant	C	C	T	0.698502	0.29145	0.407052
rs1424290	5	TENM2	intron_variant	C	A	C	0.393754	0.800788	0.407034
rs2008380	14	NRXN3	intron_variant	C	A	G	0.205483	0.612483	0.407
rs62388807	5	TENM2	intron_variant	C	C	T	0.0928654	0.499721	0.406856
rs2205166	14	NRXN3	intron_variant,NMD_transcript_variant	A	G	A	0.520867	0.927691	0.406824
rs3842738	11	INS	upstream_gene_variant	C	G	C	0.40969	0.00301484	0.406675
rs6924373	6	CGA	intron_variant	A	G	A	0.324281	0.730926	0.406645
rs13165876	5	TENM2	intron_variant	A	A	C	0.422695	0.829189	0.406494
rs12664322	6	CGA	intron_variant	G	G	C	0.675632	0.269195	0.406437
rs12433645	14	NRXN3	intron_variant	T	T	C	0.209655	0.616066	0.406411
rs2051454	11	TENM4	intron_variant	C	C	T	0.135297	0.541655	0.406358
rs6924434	6	CGA	intron_variant	G	G	A	0.675392	0.26906	0.406333
rs11603048	11	TENM4	intron_variant	G	G	A	0.13489	0.541071	0.406181
rs8018456	14	NRXN3	intron_variant	G	A	G	0.505867	0.911939	0.406072
rs28490921	2	NRXN1	intron_variant	T	T	C	0.68666	0.280715	0.405946
rs7158538	14	NRXN3	intron_variant	C	C	T	0.618563	0.212621	0.405943
rs973621	5	TENM2	intron_variant	T	A	T	0.0981588	0.503993	0.405834
rs154336	14	NRXN3	intron_variant	G	C	G	0.430649	0.836208	0.40556
rs8017049	14	NRXN3	intron_variant	T	C	T	0.506328	0.911879	0.405552
rs7143484	14	NRXN3	intron_variant	C	T	C	0.501184	0.90661	0.405426
rs10230697	7	NXPH1	intron_variant	T	T	C	0.722645	0.317536	0.405109
rs11134489	5	TENM2	intron_variant	A	G	A	0.110396	0.515497	0.405102
rs7783332	7	NXPH1	intron_variant	G	A	G	0.108136	0.513176	0.40504
rs154333	14	NRXN3	intron_variant	G	A	G	0.431237	0.836269	0.405032
rs530435	11	TENM4	intron_variant	G	G	C	0.236994	0.642023	0.405029
rs919197	20	GNAS	intron_variant	T	C	T	0.109591	0.514565	0.404975
rs5958493	X	TENM1	intron_variant	T	T	C	0.54263	0.137699	0.404931
rs7140803	14	NRXN3	intron_variant	G	A	G	0.412748	0.817541	0.404793
rs6782813	3	PROK2	3_prime_UTR_variant	T	T	C	0.542727	0.947497	0.40477
rs1422522	5	TENM2	intron_variant	A	G	A	0.0972669	0.501996	0.404729
rs1863029	14	NRXN3	intron_variant	C	C	T	0.614019	0.209325	0.404694
rs150774	14	NRXN3	intron_variant	A	G	A	0.433303	0.837987	0.404684
rs9313376	5	TENM2	intron_variant	A	G	A	0.0974041	0.502088	0.404684
rs2887858	14	NRXN3	intron_variant	G	G	A	0.613568	0.208944	0.404624
rs8012832	14	NRXN3	intron_variant	C	C	T	0.604215	0.199656	0.404558
rs8020388	14	NRXN3	intron_variant	A	A	G	0.613873	0.209351	0.404522
rs214017	14	NRXN3	intron_variant	T	T	C	0.467052	0.871548	0.404496
rs154334	14	NRXN3	intron_variant	G	A	G	0.431729	0.836224	0.404495
rs234628	20	GNAS	intron_variant	T	C	T	0.0900942	0.49452	0.404426
rs154340	14	NRXN3	intron_variant	C	T	C	0.431876	0.836225	0.40435
rs8005495	14	NRXN3	intron_variant	T	C	T	0.507832	0.912097	0.404265
rs1477284	5	TENM2	intron_variant	C	C	T	0.19145	0.595684	0.404234
rs1790561	11	TENM4	intron_variant	T	T	A	0.285353	0.689586	0.404233
rs66716755	5	TENM2	intron_variant	G	G	A	0.10069	0.504831	0.404141
rs2550299	16	GNAO1	3_prime_UTR_variant	C	G	C	0.240309	0.644437	0.404128
rs11747772	5	TENM2	intron_variant	C	T	C	0.779263	0.375139	0.404123
rs1418038	20	PDYN	intron_variant	T	C	T	0.478441	0.8825	0.404059
rs6463839	7	NXPH1	intron_variant	C	T	C	0.214746	0.618802	0.404056
rs3787493	20	GNAS	intron_variant	A	G	A	0.110294	0.514335	0.404041
rs3823744	7	NAMPT	intron_variant	C	C	G	0.248541	0.652521	0.40398
rs73306256	20	GNAS	intron_variant	C	G	C	0.292521	0.696482	0.403961
rs8008702	14	NRXN3	intron_variant	G	G	A	0.603734	0.199833	0.403901
rs31409	14	NRXN3	intron_variant	G	A	G	0.359617	0.763506	0.403889
rs6120585	20	ASIP	intron_variant	G	G	T	0.405474	0.00162806	0.403846
rs4868800	5	TENM2	intron_variant	G	G	T	0.16851	0.572291	0.403781
rs2248580	6	EDN1	intron_variant	C	C	A	0.0993332	0.503015	0.403682
rs8013671	14	NRXN3	intron_variant	C	C	T	0.603484	0.199972	0.403512
rs597280	18	CBLN2	intron_variant	T	T	C	0.586886	0.183792	0.403094
rs31404	14	NRXN3	intron_variant	T	C	T	0.584599	0.987544	0.402945
rs154316	14	NRXN3	intron_variant	C	T	C	0.504822	0.907738	0.402916
rs12713109	2	NRXN1	intron_variant	A	C	A	0.305773	0.708401	0.402627
rs9313378	5	TENM2	intron_variant	C	T	C	0.0898114	0.492421	0.402609
rs12306121	12	IAPP	intron_variant	A	G	A	0.423883	0.826381	0.402498
rs17041095	2	NRXN1	intron_variant	C	A	C	0.463223	0.865686	0.402463
rs6120577	20	ASIP	intron_variant	C	C	T	0.403806	0.00171503	0.402091
rs2886063	3	UTS2B	intron_variant	C	C	T	0.412042	0.01005	0.401992
rs13119749	4	TENM3	intron_variant	C	C	T	0.157265	0.559248	0.401983
rs2058541	7	NAMPT	intron_variant	A	A	C	0.201273	0.603135	0.401862
rs2518907	11	NRXN2	synonymous_variant	G	G	A	0.298556	0.700362	0.401806
rs2070699	6	EDN1	intron_variant	G	G	T	0.0870115	0.488808	0.401797
rs4563262	2	NRXN1	intron_variant	T	T	C	0.510023	0.10854	0.401483
rs7694288	4	TENM3	intron_variant	G	G	A	0.386484	0.7879	0.401416
rs487662	11	NRXN2	intron_variant	G	G	A	0.298685	0.700093	0.401408
rs10029178	4	TENM3	intron_variant	G	A	G	0.61197	0.211347	0.400622
rs257210	14	NRXN3	intron_variant	T	C	T	0.359152	0.759714	0.400562
rs2666560	11	NRXN2	intron_variant	C	C	T	0.429771	0.830131	0.40036
rs13438617	7	NXPH1	intron_variant	C	C	T	0.429774	0.0295153	0.400259
rs7952534	11	TENM4	intron_variant	G	A	G	0.593462	0.993701	0.400239
rs12713112	2	NRXN1	intron_variant	C	G	C	0.273502	0.673609	0.400106
rs2852408	11	TENM4	intron_variant	A	T	A	0.127103	0.527078	0.399975
rs221514	14	NRXN3	intron_variant	G	G	T	0.629544	0.229603	0.399941
rs7798615	7	NXPH1	intron_variant	C	C	T	0.429147	0.0296108	0.399536
rs11237693	11	TENM4	intron_variant	A	A	C	0.638941	0.239486	0.399454
rs7116605	11	TENM4	intron_variant	A	A	C	0.638728	0.23928	0.399448
rs886654	7	NXPH1	intron_variant	A	G	A	0.122327	0.521699	0.399372
rs10071914	5	TENM2	intron_variant	T	G	T	0.208393	0.607665	0.399273
rs714365	11	TENM4	intron_variant	C	C	T	0.268842	0.667702	0.398861
rs31437	14	NRXN3	intron_variant	T	C	T	0.437774	0.83662	0.398846
rs983997	7	NXPH1	intron_variant	C	C	T	0.643294	0.244465	0.398829
rs8011529	14	NRXN3	intron_variant	A	G	A	0.361546	0.760247	0.398701
rs13157086	5	TENM2	intron_variant	G	A	G	0.707967	0.30934	0.398627
rs221418	14	NRXN3	intron_variant	T	G	T	0.225063	0.623688	0.398625
rs10793373	11	TENM4	intron_variant	T	A	T	0.197335	0.595813	0.398478
rs6574462	14	NRXN3	intron_variant	C	T	C	0.280305	0.678714	0.398409
rs10254213	7	NXPH1	intron_variant	A	G	A	0.278228	0.676615	0.398388
rs9313374	5	TENM2	intron_variant	T	A	T	0.0889986	0.487356	0.398357
rs499982	11	TENM4	intron_variant	G	T	G	0.172271	0.570616	0.398345
rs221423	14	NRXN3	intron_variant	T	C	T	0.228741	0.626644	0.397903
rs28610159	4	NMU	intron_variant	C	T	C	0.555261	0.95308	0.397819
rs2349484	7	NXPH1	intron_variant	A	G	A	0.115809	0.513606	0.397798
rs31429	14	NRXN3	intron_variant	G	A	G	0.363857	0.761633	0.397776
rs31436	14	NRXN3	intron_variant	A	G	A	0.438783	0.836549	0.397767
rs31448	14	NRXN3	intron_variant	G	A	G	0.438822	0.836486	0.397663
rs2040894	7	NXPH1	intron_variant	G	A	G	0.116322	0.513937	0.397615
rs12053271	2	NRXN1	intron_variant	A	A	C	0.560014	0.16257	0.397444
rs72874477	2	NRXN1	intron_variant	C	T	C	0.314964	0.712238	0.397274
rs886655	7	NXPH1	intron_variant	G	C	G	0.12236	0.519584	0.397224
rs6814248	4	TENM3	intron_variant	G	T	G	0.619508	0.22232	0.397188
rs4365765	4	TENM3	intron_variant	T	G	T	0.414095	0.811178	0.397083
rs11237692	11	TENM4	intron_variant	A	G	A	0.347389	0.744451	0.397062
rs7805398	7	NXPH1	intron_variant	G	C	G	0.53737	0.140408	0.396962
rs4868810	5	TENM2	intron_variant	C	C	G	0.136761	0.533661	0.3969
rs13181047	5	TENM2	intron_variant	T	T	G	0.151658	0.548492	0.396834
rs248136	5	TENM2	intron_variant	A	A	C	0.607563	0.2108	0.396763
rs493442	11	TENM4	intron_variant	G	C	G	0.268495	0.665166	0.396671
rs32420	5	TENM2	intron_variant	C	T	C	0.376813	0.773474	0.39666
rs2019684	2	NRXN1	intron_variant	C	A	C	0.31551	0.712052	0.396542
rs12879016	14	NRXN3	downstream_gene_variant	G	G	T	0.412422	0.808877	0.396455
rs478993	11	TENM4	intron_variant	C	A	C	0.378119	0.774502	0.396382
rs10462891	5	TENM2	intron_variant	C	C	T	0.536383	0.140128	0.396254
rs11042774	11	IGF2	downstream_gene_variant	T	T	C	0.229522	0.625626	0.396104
rs221416	14	NRXN3	intron_variant	C	T	C	0.225969	0.622056	0.396088
rs2543581	14	NRXN3	intron_variant	G	T	G	0.227911	0.623736	0.395825
rs221427	14	NRXN3	intron_variant	T	C	T	0.228558	0.624327	0.395769
rs1794849	6	EDN1	intron_variant	T	T	C	0.364254	0.759833	0.395579
rs496914	11	NRXN2	intron_variant	C	C	T	0.474418	0.869658	0.39524
rs478607	11	NRXN2	intron_variant	G	G	A	0.434993	0.830134	0.39514
rs10516034	5	TENM2	intron_variant	T	T	G	0.34703	0.742143	0.395113
rs2193672	14	NRXN3	intron_variant	A	G	A	0.342361	0.737324	0.394962
rs6817239	4	TENM3	intron_variant	T	T	C	0.615616	0.220767	0.394848
rs10244428	7	NXPH1	intron_variant	C	T	C	0.128364	0.523131	0.394766
rs10238726	7	NXPH1	intron_variant	A	G	A	0.282884	0.677577	0.394692
rs1573527	11	TENM4	intron_variant	C	C	A	0.244516	0.639187	0.394671
rs6833423	4	TENM3	upstream_gene_variant	A	A	G	0.670475	0.276205	0.394269
rs547125	11	TENM4	intron_variant	C	A	C	0.488235	0.0940048	0.39423
rs521793	11	NRXN2	intron_variant	G	G	C	0.436506	0.830721	0.394215
rs7634474	3	PROK2	intron_variant	A	A	G	0.416782	0.810826	0.394044
rs10273122	7	NXPH1	intron_variant	G	A	G	0.128532	0.522561	0.394029
rs2543582	14	NRXN3	intron_variant	C	T	C	0.22921	0.623168	0.393958
rs7055910	X	TENM1	intron_variant	T	C	T	0.519088	0.912878	0.39379
rs2543580	14	NRXN3	intron_variant	A	G	A	0.229373	0.623158	0.393786
rs1616834	11	TENM4	intron_variant	T	T	A	0.310353	0.704027	0.393674
rs10268338	7	NXPH1	intron_variant	C	T	C	0.127126	0.520694	0.393568
rs13416474	2	NRXN1	intron_variant	A	G	A	0.316944	0.710385	0.393441
rs494247	11	TENM4	intron_variant	A	G	A	0.175977	0.56935	0.393373
rs551890	11	NRXN2	intron_variant	C	T	C	0.562932	0.169681	0.393251
rs9313377	5	TENM2	intron_variant	A	C	A	0.10893	0.502135	0.393205
rs1630736	6	EDN1	intron_variant	C	C	T	0.0911602	0.484067	0.392907
rs61576299	4	TENM3	intron_variant	C	G	C	0.444317	0.837118	0.392801
rs1626492	6	EDN1	intron_variant	A	G	A	0.631719	0.238967	0.392752
rs10421336	19	UBL5	intron_variant	A	G	A	0.543674	0.936388	0.392714
rs10130369	14	NRXN3	intron_variant	C	T	C	0.425478	0.817988	0.39251
rs6819232	4	TENM3	intron_variant	T	T	A	0.415975	0.80837	0.392395
rs12333989	7	NXPH1	intron_variant	T	C	T	0.352178	0.744322	0.392144
rs1159491	14	NRXN3	intron_variant	C	T	C	0.429576	0.0374317	0.392144
rs7806226	7	NXPH1	intron_variant	C	A	C	0.532514	0.140389	0.392125
rs3749464	4	RAPGEF2	3_prime_UTR_variant	C	C	T	0.402464	0.0104379	0.392026
rs1783948	11	TENM4	intron_variant	T	T	C	0.252359	0.644328	0.391969
rs5958551	X	TENM1	intron_variant	T	C	T	0.593766	0.98572	0.391954
rs11625995	14	SERPINA12	intron_variant	T	T	A	0.108721	0.500651	0.39193
rs31425	14	NRXN3	intron_variant	G	T	G	0.421828	0.813753	0.391925
rs7057930	X	TENM1	intron_variant	A	G	A	0.533126	0.924933	0.391807
rs6575436	14	SERPINA12	intron_variant	A	T	A	0.229593	0.621393	0.3918
rs7140968	14	SERPINA12	intron_variant	T	C	T	0.228604	0.620392	0.391788
rs6740444	2	NRXN1	intron_variant	T	T	G	0.676877	0.285203	0.391674
rs214007	14	NRXN3	intron_variant	A	A	G	0.479848	0.871466	0.391618
rs178348	14	NRXN3	intron_variant	T	C	T	0.258684	0.650167	0.391483
rs221415	14	NRXN3	intron_variant	T	T	C	0.552796	0.161828	0.390967
rs10425790	19	RLN3	intron_variant	C	C	T	0.636298	0.245386	0.390912
rs918268	14	NRXN3	intron_variant	T	C	T	0.275989	0.666791	0.390802
rs6956341	7	NXPH1	intron_variant	T	C	T	0.127128	0.51792	0.390792
rs7156245	14	NRXN3	intron_variant	C	C	T	0.16023	0.550788	0.390559
rs2058753	2	NRXN1	intron_variant	A	A	T	0.526261	0.136008	0.390252
rs8013736	14	NRXN3	intron_variant	G	A	G	0.232874	0.622797	0.389924
rs188780	14	NRXN3	intron_variant	A	G	A	0.247838	0.637662	0.389824
rs6713614	2	NRXN1	intron_variant	T	C	T	0.601679	0.99143	0.389751
rs60661867	20	ASIP	intron_variant	C	C	T	0.434735	0.045178	0.389557
rs1157604	7	NXPH1	intron_variant	T	C	T	0.127356	0.516811	0.389454
rs28582593	4	TENM3	upstream_gene_variant	T	C	T	0.422729	0.812174	0.389445
rs5958565	X	TENM1	intron_variant	T	C	T	0.535518	0.924886	0.389368
rs6966794	7	NXPH1	intron_variant	A	G	A	0.126957	0.516313	0.389357
rs172712	14	NRXN3	intron_variant	A	A	G	0.767027	0.377679	0.389348
rs4463193	5	TENM2	intron_variant	T	A	T	0.359296	0.74861	0.389314
rs10249411	7	NXPH1	intron_variant	G	A	G	0.128217	0.517459	0.389242
rs6970638	7	NXPH1	intron_variant	C	T	C	0.128161	0.517352	0.389191
rs28682438	14	NRXN3	intron_variant	T	G	T	0.342452	0.731366	0.388915
rs6463814	7	NXPH1	intron_variant	C	T	C	0.127733	0.516623	0.38889
rs2221297	14	NRXN3	intron_variant	C	C	T	0.26191	0.650679	0.388769
rs735032	7	NXPH1	intron_variant	G	A	G	0.12684	0.515461	0.388621
rs2040891	7	NXPH1	intron_variant	T	C	T	0.12667	0.515223	0.388554
rs73329935	14	NRXN3	intron_variant	A	A	T	0.390503	0.00199203	0.388511
rs10130442	14	NRXN3	intron_variant	A	A	G	0.402439	0.0141256	0.388313
rs6951544	7	NXPH1	intron_variant	A	C	A	0.127672	0.515972	0.3883
rs6575438	14	SERPINA12	intron_variant	G	C	G	0.235145	0.623329	0.388184
rs740097	7	NXPH1	intron_variant	A	G	A	0.12716	0.515174	0.388014
rs10137447	14	NRXN3	intron_variant	C	T	C	0.343851	0.731669	0.387818
rs2051589	X	TENM1	intron_variant	T	C	T	0.0694921	0.456986	0.387494
rs1024970	5	TENM2	intron_variant	A	A	G	0.500921	0.8884	0.387479
rs2160904	14	NRXN3	intron_variant	T	A	T	0.724983	0.337604	0.387378
rs11828796	11	TENM4	intron_variant	T	C	T	0.351152	0.738429	0.387277
rs12713110	2	NRXN1	intron_variant	A	A	G	0.710866	0.323669	0.387197
rs2040413	X	TENM1	intron_variant	A	T	A	0.511138	0.898221	0.387082
rs2666558	11	NRXN2	intron_variant	G	A	G	0.556157	0.169079	0.387077
rs56924906	18	CBLN2	intron_variant	A	A	T	0.409374	0.0223694	0.387004
rs7158064	14	NRXN3	intron_variant	A	G	A	0.342735	0.729666	0.38693
rs11260475	X	TENM1	intron_variant	A	G	A	0.387112	0.773988	0.386876
rs10416167	19	NUCB1	intron_variant	G	C	G	0.271126	0.657978	0.386852
rs12503577	4	TENM3	intron_variant	G	A	G	0.382326	0.769074	0.386748
rs883027	2	NRXN1	intron_variant	G	C	G	0.128676	0.515314	0.386637
rs17525725	5	TENM2	intron_variant	A	A	G	0.138831	0.525369	0.386537
rs6520383	X	PCSK1N	synonymous_variant	G	G	T	0.940229	0.553701	0.386529
rs1642595	17	PYY	intron_variant	G	G	A	0.518148	0.904654	0.386505
rs59860458	14	NRXN3	intron_variant	A	G	A	0.430955	0.817427	0.386472
rs6463837	7	NXPH1	intron_variant	T	C	T	0.196938	0.583372	0.386434
rs1642594	17	PYY	intron_variant	G	G	A	0.518301	0.904634	0.386333
rs57482184	14	SERPINA12	intron_variant	T	C	T	0.374856	0.761112	0.386256
rs72878310	2	NRXN1	intron_variant	T	T	C	0.48453	0.0983211	0.386209
rs4582299	5	TENM2	intron_variant	G	G	A	0.859181	0.473115	0.386066
rs10153349	18	CBLN2	intron_variant	C	C	A	0.407971	0.0221984	0.385772
rs9917332	2	NRXN1	intron_variant	A	G	A	0.171037	0.556793	0.385755
rs11237684	11	TENM4	intron_variant	A	G	A	0.531898	0.917517	0.385619
rs4903780	14	NRXN3	intron_variant	A	G	A	0.72299	0.337384	0.385606
rs4725096	7	NXPH1	intron_variant	A	G	A	0.129025	0.514562	0.385537
rs12842180	X	TENM1	intron_variant	T	T	C	0.399757	0.0144528	0.385304
rs60830587	14	NRXN3	intron_variant	T	T	C	0.523529	0.138276	0.385253
rs4031833	2	NRXN1	intron_variant	T	C	T	0.171699	0.556901	0.385202
rs28581739	2	NRXN1	intron_variant	T	G	T	0.606444	0.991431	0.384987
rs6839046	4	TENM3	upstream_gene_variant	A	G	A	0.293435	0.678406	0.384971
rs7233657	18	CBLN2	intron_variant	C	C	G	0.407049	0.0221933	0.384856
rs6849337	4	RAPGEF2	intron_variant	T	T	C	0.149734	0.534523	0.384789
rs7155818	14	NRXN3	intron_variant	A	A	C	0.269788	0.654474	0.384685
rs6463813	7	NXPH1	intron_variant	G	A	G	0.133303	0.517932	0.384629
rs2291725	17	GIP	missense_variant	T	T	C	0.136291	0.520858	0.384568
rs279413	5	TENM2	intron_variant	C	C	T	0.726215	0.341719	0.384496
rs11940425	4	RAPGEF2	intron_variant	T	T	G	0.41872	0.0344109	0.384309
rs1363203	5	TENM2	intron_variant	A	A	G	0.13807	0.522213	0.384143
rs5958570	X	TENM1	intron_variant	T	C	T	0.528051	0.912095	0.384044
rs7104596	11	CALCB	intron_variant	T	C	T	0.347726	0.731661	0.383935
rs6944311	7	NXPH1	intron_variant	T	C	T	0.133425	0.517105	0.38368
rs171969	20	EDN3	intron_variant	C	G	C	0.421573	0.805239	0.383666
rs17137594	11	TENM4	intron_variant	A	A	G	0.45168	0.0680745	0.383605
rs28651666	4	RAPGEF2	intron_variant	T	C	T	0.581894	0.965302	0.383408
rs279386	5	TENM2	intron_variant	G	T	G	0.367827	0.751228	0.383402
rs221431	14	NRXN3	intron_variant	T	C	T	0.266567	0.649944	0.383377
rs56128007	14	NRXN3	intron_variant	G	G	C	0.209129	0.592384	0.383256
rs2196447	14	NRXN3	intron_variant	A	A	G	0.11277	0.495823	0.383053
rs107421	20	EDN3	intron_variant	A	G	A	0.421429	0.80406	0.382631
rs2206237	X	TENM1	intron_variant	G	A	G	0.516499	0.899118	0.382619
rs221430	14	NRXN3	intron_variant	T	T	C	0.732521	0.350019	0.382502
rs4508938	4	TENM3	intron_variant	G	G	T	0.594263	0.211856	0.382407
rs11023416	11	CALCB	intron_variant	C	G	C	0.349493	0.73178	0.382286
rs1996669	2	NRXN1	intron_variant	T	G	T	0.137023	0.51924	0.382217
rs155000	20	EDN3	intron_variant	T	T	C	0.390949	0.0089385	0.38201
rs12293836	11	TENM4	intron_variant	T	T	C	0.647743	0.265775	0.381968
rs6970999	7	NXPH1	intron_variant	A	A	G	0.651634	0.269766	0.381868
rs203309	5	TENM2	intron_variant	G	A	G	0.315808	0.697645	0.381838
rs197178	20	EDN3	intron_variant	A	T	A	0.429677	0.811369	0.381692
rs4970843	1	SORT1	intron_variant	T	T	C	0.0980234	0.47964	0.381617
rs2543571	14	NRXN3	intron_variant	G	G	T	0.729723	0.348111	0.381612
rs3788780	X	TENM1	intron_variant	C	T	C	0.517081	0.898648	0.381567
rs62078385	17	GIP	intron_variant	C	C	T	0.134884	0.516444	0.38156
rs55762128	7	NXPH1	intron_variant	A	G	A	0.303292	0.684829	0.381537
rs2543572	14	NRXN3	intron_variant	G	G	T	0.729661	0.348144	0.381517
rs6545167	2	NRXN1	intron_variant	A	G	A	0.132942	0.514432	0.38149
rs6574480	14	NRXN3	intron_variant	G	G	A	0.271616	0.652989	0.381373
rs4794006	17	GIP	intron_variant	G	G	A	0.167971	0.549303	0.381332
rs6949787	7	NXPH1	intron_variant	C	C	T	0.57717	0.195889	0.381281
rs10132970	14	NRXN3	intron_variant	T	C	T	0.606624	0.987687	0.381064
rs625050	18	CBLN2	intron_variant	C	C	T	0.631936	0.250974	0.380963
rs2552416	14	NRXN3	intron_variant	G	A	G	0.230964	0.611728	0.380764
rs61018047	17	GIP	intron_variant	C	T	C	0.864319	0.483591	0.380729
rs1369457	11	TENM4	intron_variant	A	G	A	0.238261	0.61889	0.380628
rs624599	18	CBLN2	intron_variant	C	C	T	0.631743	0.251159	0.380584
rs2543570	14	NRXN3	intron_variant	C	T	C	0.243504	0.623991	0.380487
rs6779820	3	UTS2B	intron_variant	G	C	G	0.281516	0.66183	0.380314
rs680619	18	CBLN2	intron_variant	T	A	T	0.368894	0.749073	0.380179
rs1894425	4	C4orf48	intron_variant	G	G	A	0.370588	0.750651	0.380063
rs10231091	7	NXPH1	intron_variant	G	G	A	0.382557	0.00273249	0.379824
rs2370928	14	NRXN3	intron_variant	C	C	T	0.206274	0.586047	0.379772
rs2370929	14	NRXN3	intron_variant	C	C	T	0.206952	0.586487	0.379535
rs11018193	10	NPS	intron_variant	A	A	G	0.13076	0.510235	0.379475
rs4812039	20	GNAS	intron_variant	A	A	G	0.164673	0.544138	0.379465
rs12717576	14	NRXN3	intron_variant	T	C	T	0.260642	0.63997	0.379328
rs7143533	14	NRXN3	intron_variant	C	C	T	0.381532	0.00230707	0.379225
rs505093	11	TENM4	intron_variant	T	T	C	0.802835	0.423623	0.379211
rs172137	5	TENM2	intron_variant	G	A	G	0.733341	0.354147	0.379194
rs351781	8	PNOC	intron_variant	C	T	C	0.423784	0.0446246	0.379159
rs4242226	5	TENM2	intron_variant	T	T	C	0.48278	0.861679	0.3789
rs1731885	17	PYY	intron_variant	C	G	C	0.474066	0.0952204	0.378846
rs12458700	18	CBLN2	intron_variant	T	T	A	0.180957	0.55975	0.378793
rs10247446	7	NXPH1	intron_variant	A	A	C	0.429936	0.808719	0.378783
rs2158591	7	NXPH1	intron_variant	G	A	G	0.124655	0.503296	0.378641
rs1076665	X	TENM1	intron_variant	G	A	G	0.715136	0.336793	0.378342
rs2107779	7	NXPH1	intron_variant	C	T	C	0.124281	0.502605	0.378323
rs2348167	4	RAPGEF2	intron_variant	C	C	G	0.758249	0.380386	0.377863
rs2283767	X	TENM1	intron_variant	T	T	C	0.538236	0.160374	0.377862
rs1783953	11	TENM4	intron_variant	A	A	G	0.270513	0.648373	0.377861
rs62078384	17	GIP	intron_variant	C	C	T	0.138569	0.516423	0.377854
rs7656126	4	TENM3	intron_variant	G	T	G	0.31542	0.693167	0.377747
rs10138641	14	NRXN3	intron_variant	G	C	G	0.610021	0.987671	0.377651
rs12328464	2	NRXN1	intron_variant	A	A	G	0.676262	0.298791	0.37747
rs2973664	5	TENM2	intron_variant	C	C	T	0.299907	0.677233	0.377325
rs2957564	11	NRXN2	intron_variant	A	G	A	0.384678	0.761878	0.3772
rs2189465	7	NXPH1	intron_variant	C	T	C	0.317941	0.695043	0.377102
rs62604304	X	TENM1	intron_variant	T	C	T	0.528155	0.905091	0.376936
rs17109299	14	NRXN3	intron_variant	T	G	T	0.582065	0.95887	0.376805
rs3101754	5	TENM2	intron_variant	G	C	G	0.319876	0.69654	0.376664
rs28632174	4	TENM3	upstream_gene_variant	C	C	T	0.690044	0.313551	0.376494
rs66994883	14	NRXN3	intron_variant	T	C	T	0.54712	0.923523	0.376403
rs471618	11	NRXN2	intron_variant	T	C	T	0.385323	0.761604	0.376281
rs10832749	11	NUCB2	intron_variant	T	T	A	0.488007	0.11175	0.376257
rs17107557	14	NRXN3	intron_variant	A	C	A	0.547202	0.923316	0.376113
rs1985819	4	TENM3	intron_variant	T	T	G	0.547894	0.171812	0.376082
rs1207179	11	NRXN2	intron_variant	C	T	C	0.385886	0.761898	0.376012
rs489724	11	TENM4	intron_variant	G	A	G	0.172922	0.548853	0.375931
rs557709	11	NRXN2	intron_variant	A	G	A	0.385546	0.761374	0.375828
rs58059538	14	NRXN3	intron_variant	A	G	A	0.547559	0.923316	0.375757
rs1785819	11	TENM4	intron_variant	T	T	C	0.484112	0.859857	0.375745
rs490192	11	NRXN2	intron_variant	G	G	A	0.614322	0.238594	0.375728
rs17137909	11	TENM4	intron_variant	G	C	G	0.562514	0.938201	0.375686
rs9990438	4	TENM3	intron_variant	T	C	T	0.597353	0.222026	0.375327
rs1520522	2	NRXN1	intron_variant	T	C	T	0.118019	0.493216	0.375197
rs1879320	2	NRXN1	intron_variant	G	G	C	0.575841	0.200669	0.375173
rs4587095	5	TENM2	intron_variant	T	A	T	0.284926	0.659878	0.374951
rs2361216	11	NRXN2	intron_variant	T	C	T	0.386201	0.761105	0.374904
rs10137393	14	NRXN3	intron_variant	G	G	A	0.587552	0.212688	0.374864
rs2110419	14	NRXN3	intron_variant	T	G	T	0.548432	0.923287	0.374856
rs10084914	4	RAPGEF2	intron_variant	C	T	C	0.514434	0.889184	0.374749
rs2357251	X	TENM1	intron_variant	C	A	C	0.709979	0.335317	0.374662
rs2079238	7	NXPH1	intron_variant	G	G	T	0.7756	0.401014	0.374586
rs59408728	14	NRXN3	intron_variant	C	C	T	0.451014	0.0764848	0.37453
rs4899732	14	NRXN3	intron_variant	A	A	T	0.274546	0.649025	0.374479
rs221434	14	NRXN3	intron_variant	T	C	T	0.248788	0.623265	0.374478
rs6885478	5	TENM2	intron_variant	T	T	C	0.716786	0.342369	0.374417
rs2283764	X	TENM1	intron_variant	C	T	C	0.493976	0.868251	0.374275
rs66830563	14	NRXN3	intron_variant	T	T	C	0.526007	0.151747	0.37426
rs57069943	14	NRXN3	intron_variant	T	C	T	0.474424	0.848614	0.37419
rs13175181	5	TENM2	intron_variant	G	G	A	0.107577	0.481765	0.374188
rs10083492	14	NRXN3	intron_variant	C	A	C	0.44661	0.820506	0.373896
rs12226898	11	NUCB2	intron_variant	C	C	T	0.485366	0.111484	0.373882
rs59097804	X	TENM1	intron_variant	G	C	G	0.62154	0.99535	0.373811
rs2227103	X	TENM1	intron_variant	T	T	C	0.376705	0.00289588	0.373809
rs7149761	14	NRXN3	intron_variant	G	G	A	0.447132	0.0735131	0.373619
rs12450959	17	PYY	intron_variant	G	G	A	0.529391	0.155827	0.373565
rs17236871	4	TENM3	upstream_gene_variant	A	G	A	0.309082	0.682555	0.373473
rs7584172	2	NRXN1	intron_variant	C	T	C	0.337856	0.711308	0.373451
rs12974483	19	NUCB1	intron_variant	T	T	C	0.328066	0.70151	0.373444
rs17107537	14	NRXN3	intron_variant	A	G	A	0.473727	0.847082	0.373355
rs17090668	4	TENM3	intron_variant	A	G	A	0.458228	0.831449	0.373221
rs7880659	X	TENM1	intron_variant	A	G	A	0.61171	0.984893	0.373184
rs17108086	14	NRXN3	intron_variant	T	T	G	0.594563	0.221521	0.373042
rs2909799	5	TENM2	intron_variant	C	A	G	0.444432	0.0714087	0.373023
rs7694663	4	TENM3	upstream_gene_variant	T	C	T	0.307506	0.680389	0.372883
rs929920	14	NRXN3	intron_variant	G	G	A	0.58527	0.212603	0.372667
rs215507	14	NRXN3	intron_variant	T	C	T	0.505071	0.132532	0.37254
rs28548451	14	NRXN3	intron_variant	G	A	G	0.449954	0.822307	0.372353
rs220102	14	NRXN3	intron_variant	G	G	A	0.436414	0.0641135	0.372301
rs10426479	19	NUCB1	intron_variant	T	G	T	0.409091	0.781389	0.372298
rs6845976	4	TENM3	intron_variant	G	A	G	0.704096	0.332004	0.372091
rs28376786	4	TENM3	upstream_gene_variant	A	G	A	0.309513	0.681505	0.371992
rs73543954	X	TENM1	intron_variant	C	T	C	0.614301	0.986177	0.371877
rs5958545	X	TENM1	intron_variant	A	A	C	0.38622	0.0145119	0.371708
rs9972202	14	NRXN3	intron_variant	A	A	T	0.445174	0.0735784	0.371595
rs8009763	14	NRXN3	intron_variant	A	A	C	0.720734	0.349169	0.371565
rs62604295	X	TENM1	intron_variant	A	A	G	0.0635941	0.435	0.371406
rs1582485	5	TENM2	intron_variant	G	T	G	0.137428	0.508533	0.371105
rs36055428	5	TENM2	intron_variant	A	A	C	0.122815	0.493827	0.371012
rs10069563	5	TENM2	intron_variant	G	G	A	0.657367	0.286609	0.370758
rs7449290	5	TENM2	intron_variant	G	A	G	0.505177	0.134423	0.370754
rs2603682	3	UTS2B	intron_variant	G	G	A	0.193467	0.564061	0.370594
rs1402121	2	NRXN1	intron_variant	T	T	C	0.57026	0.199759	0.370502
rs10248829	7	NXPH1	intron_variant	T	G	T	0.354403	0.724798	0.370395
rs221426	14	NRXN3	intron_variant	G	G	A	0.557639	0.187355	0.370284
rs16999412	X	TENM1	intron_variant	C	T	C	0.53528	0.905562	0.370282
rs1158079	14	NRXN3	intron_variant	C	G	C	0.44735	0.817596	0.370246
rs975728	14	NRXN3	intron_variant	G	A	G	0.442241	0.812384	0.370143
rs7887767	X	TENM1	intron_variant	C	T	C	0.339024	0.709004	0.369981
rs17108083	14	NRXN3	intron_variant	G	A	G	0.447193	0.817141	0.369948
rs1792137	11	TENM4	intron_variant	C	C	A	0.270843	0.640658	0.369815
rs1158080	14	NRXN3	intron_variant	G	G	T	0.552249	0.182437	0.369812
rs2298726	18	CBLN2	3_prime_UTR_variant	C	A	C	0.543147	0.912951	0.369804
rs11761556	7	LEP	3_prime_UTR_variant	C	A	C	0.82734	0.457667	0.369673
rs221433	14	NRXN3	intron_variant	A	G	A	0.277251	0.646805	0.369554
rs55694125	11	TENM4	intron_variant	G	G	A	0.375949	0.00657712	0.369372
rs17107534	14	NRXN3	intron_variant	A	A	G	0.520973	0.151623	0.36935
rs5051	1	AGT	5_prime_UTR_variant	C	T	C	0.15451	0.523856	0.369346
rs889068	5	TENM2	intron_variant	A	G	A	0.215634	0.584959	0.369325
rs7126642	11	TENM4	intron_variant	C	T	C	0.385006	0.754225	0.36922
rs154325	14	NRXN3	intron_variant	G	C	G	0.308418	0.677617	0.369199
rs7111505	11	NUCB2	intron_variant	G	G	A	0.480547	0.11184	0.368706
rs7128923	11	TENM4	intron_variant	T	T	C	0.435589	0.0669063	0.368683
rs17108081	14	NRXN3	intron_variant	G	G	T	0.550853	0.182261	0.368593
rs32405	5	TENM2	intron_variant	T	C	T	0.624251	0.255668	0.368583
rs2164235	3	UTS2B	intron_variant	C	C	T	0.195316	0.563881	0.368565
rs7143852	14	NRXN3	intron_variant	A	A	T	0.5513	0.182799	0.368501
rs11237642	11	TENM4	intron_variant	T	C	T	0.719139	0.350696	0.368443
rs7340967	4	TENM3	intron_variant	C	C	T	0.438867	0.80725	0.368383
rs2189460	7	NXPH1	intron_variant	A	G	A	0.188953	0.557311	0.368358
rs924278156	14	NRXN3	intron_variant	C	C	T	0.375723	0.00740741	0.368315
rs1397943484	14	NRXN3	intron_variant	C	C	T	0.375714	0.00743494	0.368279
rs7158798	14	NRXN3	intron_variant	A	A	G	0.550978	0.182813	0.368165
rs6463824	7	NXPH1	intron_variant	A	A	T	0.644503	0.276411	0.368092
rs6857090	4	TENM3	intron_variant	T	T	C	0.443524	0.811555	0.368031
rs2349480	7	NXPH1	intron_variant	C	C	T	0.375403	0.00741496	0.367988
rs6878759	5	TENM2	intron_variant	C	T	C	0.591527	0.9595	0.367973
rs2959654	11	NRXN2	intron_variant	G	C	G	0.393688	0.761631	0.367943
rs11134498	5	TENM2	intron_variant	C	C	G	0.0957202	0.463576	0.367856
rs2357250	X	TENM1	intron_variant	A	A	G	0.293507	0.661343	0.367835
rs978243	2	NRXN1	intron_variant	G	A	G	0.294688	0.662514	0.367826
rs12646520	4	TENM3	intron_variant	C	C	G	0.30175	0.669575	0.367825
rs17108079	14	NRXN3	intron_variant	G	G	A	0.549666	0.181869	0.367797
rs761982	14	SERPINA11	intron_variant	G	A	G	0.558559	0.190792	0.367767
rs6742700	2	NRXN1	intron_variant	A	C	A	0.433472	0.0658683	0.367604
rs10486226	7	NXPH1	intron_variant	A	G	A	0.616667	0.984266	0.3676
rs530775	11	NRXN2	intron_variant	A	G	A	0.393762	0.761267	0.367505
rs1152627	11	NRXN2	intron_variant	T	C	T	0.393974	0.761446	0.367472
rs7159663	14	NRXN3	intron_variant	G	G	T	0.548896	0.181481	0.367415
rs112052737	17	PYY	intron_variant	G	G	A	0.516514	0.149188	0.367326
rs5873076	5	TENM2	intron_variant	T	T	A	0.531329	0.164019	0.367311
rs502571	11	NRXN2	intron_variant	T	G	T	0.396857	0.764107	0.36725
rs530252	11	NRXN2	intron_variant	T	C	T	0.393754	0.760997	0.367242
rs17434346	5	TENM2	intron_variant	C	C	A	0.171915	0.539126	0.367211
rs6552548	4	TENM3	intron_variant	A	C	A	0.299276	0.666382	0.367105
rs1314991247	14	NRXN3	intron_variant	C	C	T	0.373714	0.00661804	0.367096
rs970032	7	NXPH1	intron_variant	C	C	G	0.642841	0.275771	0.36707
rs502567	11	NRXN2	intron_variant	T	C	T	0.397021	0.764077	0.367056
rs12273834	11	CALCB	intron_variant	A	G	A	0.355054	0.722068	0.367014
rs9874384	3	SERPINI2	intron_variant	T	C	T	0.121926	0.488854	0.366928
rs2370930	14	NRXN3	intron_variant	A	A	T	0.330334	0.697224	0.36689
rs6486216	11	CALCB	intron_variant	C	T	C	0.354321	0.721199	0.366879
rs516117	11	NRXN2	intron_variant	T	C	T	0.394149	0.760977	0.366828
rs948689	11	NRXN2	intron_variant	A	G	A	0.393507	0.76018	0.366673
rs7615516	3	SERPINI2	intron_variant	G	A	G	0.416436	0.782966	0.366529
rs7121121	11	NRXN2	intron_variant	T	C	T	0.394204	0.760656	0.366452
rs12884914	14	NRXN3	intron_variant	G	G	C	0.275707	0.642095	0.366387
rs10072830	5	TENM2	intron_variant	G	T	G	0.593002	0.95931	0.366309
rs2882692	2	NRXN1	intron_variant	A	G	A	0.433249	0.799407	0.366158
rs7273595	20	CBLN4	intron_variant	T	T	A	0.368107	0.00199129	0.366115
rs35593773	11	TENM4	intron_variant	C	T	C	0.628102	0.993751	0.365649
rs2158590	7	NXPH1	intron_variant	G	G	C	0.862509	0.497125	0.365383
rs1207226	11	NRXN2	intron_variant	T	T	C	0.606714	0.241576	0.365138
rs7598402	2	NRXN1	intron_variant	C	G	C	0.14092	0.505987	0.365068
rs4794005	17	GIP	intron_variant	G	G	A	0.773561	0.408598	0.364964
rs6714499	2	NRXN1	intron_variant	G	A	G	0.430358	0.0653983	0.364959
rs6945018	7	NXPH1	intron_variant	A	G	A	0.1358	0.500697	0.364897
rs10078588	5	TENM2	intron_variant	T	A	T	0.139071	0.50394	0.36487
rs6123833	20	GNAS	intron_variant	T	T	C	0.160225	0.524995	0.36477
rs28525040	18	CBLN2	intron_variant	C	T	C	0.50647	0.871083	0.364614
rs1212146	11	NRXN2	intron_variant	A	G	A	0.393711	0.75818	0.364469
rs2287232	2	NRXN1	intron_variant	G	G	A	0.439576	0.0751761	0.3644
rs506035	11	NRXN2	intron_variant	G	A	G	0.39735	0.761741	0.364391
rs1945246	11	TENM4	intron_variant	T	G	T	0.213447	0.57769	0.364243
rs154320	14	NRXN3	intron_variant	C	G	C	0.524994	0.889162	0.364168
rs464218	1	SORT1	3_prime_UTR_variant	G	G	A	0.169084	0.533036	0.363952
rs10002079	4	RAPGEF2	intron_variant	C	C	G	0.415112	0.051199	0.363913
rs2402447	14	SERPINA11	intron_variant	A	T	A	0.554776	0.19101	0.363765
rs7121833	11	CALCB	intron_variant	G	A	G	0.355087	0.718811	0.363724
rs6032456	20	GHRH	intron_variant	A	G	A	0.577047	0.940765	0.363718
rs9652298	14	NRXN3	intron_variant	C	A	C	0.378565	0.0150042	0.363561
rs17109728	14	NRXN3	intron_variant	C	T	C	0.443907	0.807071	0.363164
rs9890045	17	PYY	intron_variant	G	G	C	0.515087	0.152031	0.363055
rs13173259	5	TENM2	intron_variant	C	C	T	0.114085	0.476632	0.362547
rs154319	14	NRXN3	intron_variant	T	G	T	0.525957	0.888487	0.36253
rs613681	11	TENM4	intron_variant	C	C	T	0.0913373	0.453832	0.362495
rs6592836	11	TENM4	intron_variant	A	G	A	0.207911	0.570366	0.362455
rs10447202	5	TENM2	intron_variant	A	A	C	0.24403	0.606454	0.362424
rs10461308	4	TENM3	intron_variant	A	A	G	0.439185	0.801567	0.362382
rs11125315	2	NRXN1	intron_variant	A	T	A	0.252646	0.615009	0.362363
rs4431367	5	TENM2	intron_variant	G	G	C	0.61644	0.254082	0.362358
rs13172139	5	TENM2	intron_variant	G	G	T	0.191519	0.553848	0.36233
rs7208900	17	PYY	intron_variant	G	G	T	0.516768	0.154469	0.362299
rs4802522	19	NUCB1	intron_variant	G	A	T	0.611201	0.248925	0.362276
rs10478723	6	EDN1	intron_variant	G	G	A	0.397785	0.035711	0.362074
rs7112244	11	NUCB2	intron_variant,non_coding_transcript_variant	T	T	C	0.365885	0.00393555	0.361949
rs11132132	4	TENM3	intron_variant	A	A	C	0.438279	0.800037	0.361758
rs7661740	4	TENM3	intron_variant	G	G	A	0.622072	0.260526	0.361547
rs221429	14	NRXN3	intron_variant	G	C	G	0.261877	0.623314	0.361437
rs10043694	5	TENM2	intron_variant	G	A	G	0.635613	0.996966	0.361352
rs7724360	5	TENM2	intron_variant	A	A	G	0.645858	0.284825	0.361033
rs2543574	14	NRXN3	intron_variant	G	C	G	0.262843	0.623851	0.361008
rs677542	11	TENM4	intron_variant	G	G	A	0.382285	0.0212983	0.360987
rs501466	11	TENM4	intron_variant	T	T	C	0.132681	0.493634	0.360953
rs7891745	X	TENM1	intron_variant	T	G	T	0.636835	0.997765	0.36093
rs2911499	5	TENM2	intron_variant	G	G	A	0.295345	0.656209	0.360865
rs11023407	11	CALCB	intron_variant	G	G	A	0.353252	0.713965	0.360713
rs170248	14	NRXN3	intron_variant	C	G	C	0.263515	0.624188	0.360673
rs9985535	4	TENM3	intron_variant	A	A	G	0.234962	0.595342	0.36038
rs10413142	19	NUCB1	intron_variant	C	G	C	0.455994	0.816355	0.360361
rs6024563	20	CBLN4	intron_variant	T	T	C	0.362255	0.00199056	0.360265
rs7670273	4	TENM3	upstream_gene_variant	G	G	C	0.679806	0.319655	0.360152
rs10873323	14	NRXN3	intron_variant	A	A	T	0.449885	0.809963	0.360078
rs10404905	19	NUCB1	intron_variant	A	T	A	0.391626	0.751672	0.360046
rs1949351	4	TENM3	intron_variant	G	G	A	0.0986418	0.458682	0.36004
rs6098942	20	CBLN4	intron_variant	T	T	C	0.361744	0.00199203	0.359752
rs7729681	5	TENM2	intron_variant	T	T	C	0.404334	0.76405	0.359716
rs59656644	20	ASIP	intron_variant	T	T	C	0.361168	0.00155915	0.359608
rs11134478	5	TENM2	intron_variant	G	G	T	0.187672	0.547277	0.359604
rs221432	14	NRXN3	intron_variant	G	A	G	0.262622	0.622183	0.359561
rs221428	14	NRXN3	intron_variant	C	G	C	0.261004	0.620382	0.359378
rs3107179	2	NPPC	intron_variant	C	C	T	0.205335	0.564675	0.35934
rs154329	14	NRXN3	intron_variant	T	C	T	0.47732	0.836596	0.359277
rs7143785	14	NRXN3	intron_variant	C	C	T	0.555082	0.19588	0.359202
rs6552577	4	TENM3	intron_variant	G	G	A	0.300231	0.65941	0.359179
rs16994536	X	TENM1	intron_variant	C	T	C	0.63864	0.997774	0.359135
rs73248525	7	NXPH1	intron_variant	G	G	A	0.36672	0.0075947	0.359126
rs1421985	5	TENM2	intron_variant	T	T	C	0.201287	0.560163	0.358877
rs60131445	7	NXPH1	intron_variant	A	A	C	0.0780375	0.436899	0.358862
rs4862040	4	TENM3	intron_variant	T	T	C	0.414718	0.773516	0.358797
rs1158081	14	NRXN3	intron_variant	A	G	A	0.446664	0.805388	0.358725
rs637183	11	TENM4	intron_variant	T	C	T	0.132015	0.49063	0.358615
rs1421987	5	TENM2	intron_variant	C	C	T	0.188925	0.547535	0.35861
rs899227	16	GNAO1	intron_variant	A	G	A	0.0758589	0.434465	0.358606
rs2617842	16	GNAO1	intron_variant	A	G	A	0.0757994	0.434389	0.35859
rs1587178	11	CALCB	intron_variant	C	C	T	0.354979	0.713505	0.358526
rs16999222	X	TENM1	intron_variant	A	A	G	0.570031	0.211511	0.35852
rs2061446	5	TENM2	intron_variant	C	C	T	0.310942	0.669451	0.35851
rs41451646	X	TENM1	intron_variant	C	T	C	0.639155	0.997622	0.358467
rs6820811	4	TENM3	intron_variant	G	A	G	0.633856	0.275638	0.358218
rs13426386	2	NRXN1	intron_variant	C	C	G	0.434305	0.0761706	0.358134
rs4862041	4	TENM3	intron_variant	G	G	C	0.417725	0.775845	0.358121
rs4388590	X	TENM1	intron_variant	T	C	T	0.51623	0.874345	0.358115
rs7424552	2	NRXN1	intron_variant	A	G	A	0.316301	0.674364	0.358064
rs35061087	14	NRXN3	intron_variant	A	A	G	0.459668	0.101807	0.357861
rs563384	11	TENM4	intron_variant	A	A	G	0.525511	0.167686	0.357826
rs59577747	5	TENM2	intron_variant	T	C	T	0.501959	0.859772	0.357813
rs11151772	18	CBLN2	intron_variant	T	G	T	0.555172	0.912963	0.357791
rs7599863	2	NRXN1	intron_variant	A	G	A	0.12776	0.485511	0.357751
rs73001434	4	TENM3	intron_variant	T	T	C	0.411392	0.0536608	0.357732
rs61995265	14	NRXN3	intron_variant	A	C	A	0.524885	0.882612	0.357727
rs9973348	2	NRXN1	intron_variant	G	A	G	0.358133	0.715413	0.35728
rs11738159	5	TENM2	intron_variant	T	T	C	0.198963	0.556231	0.357268
rs1421978	5	TENM2	intron_variant	T	T	C	0.19168	0.548788	0.357108
rs56134353	X	TENM1	intron_variant	T	T	C	0.566667	0.209718	0.356949
rs10899582	11	TENM4	intron_variant	A	G	A	0.630295	0.273486	0.356809
rs5958566	X	TENM1	intron_variant	C	T	C	0.568039	0.924786	0.356747
rs7104372	11	TENM4	intron_variant	T	T	C	0.551335	0.194673	0.356662
rs7703401	5	TENM2	intron_variant	T	C	T	0.328723	0.685367	0.356644
rs2214692	7	NXPH1	intron_variant	A	A	T	0.874022	0.517579	0.356443
rs7116885	11	TENM4	intron_variant	A	A	T	0.65	0.293651	0.356349
rs12013079	X	PYY3	downstream_gene_variant	G	G	C	0.358627	0.00251872	0.356108
rs2148582	1	AGT	intron_variant	A	G	A	0.168088	0.524135	0.356047
rs2111067	2	NRXN1	intron_variant	C	A	C	0.320286	0.676318	0.356032
rs13166995	5	TENM2	intron_variant	G	G	A	0.295843	0.651865	0.356022
rs7709334	5	TENM2	intron_variant	C	C	T	0.434924	0.0789032	0.356021
rs699	1	AGT	missense_variant	A	G	A	0.167088	0.523098	0.35601
rs2884021	X	TENM1	intron_variant	C	T	C	0.641734	0.997709	0.355974
rs2019214	11	TENM4	intron_variant	C	T	C	0.380134	0.73582	0.355686
rs17107573	14	NRXN3	intron_variant	A	T	A	0.495354	0.850835	0.355481
rs59218163	X	TENM1	intron_variant	C	T	C	0.629733	0.985198	0.355465
rs6846424	4	TENM3	intron_variant	T	A	T	0.635882	0.280449	0.355433
rs60930060	7	NXPH1	intron_variant	A	A	C	0.106747	0.462143	0.355396
rs1045874	2	NRXN1	synonymous_variant	G	G	A	0.430755	0.0755312	0.355224
rs11125304	2	NRXN1	intron_variant	G	A	G	0.20497	0.559891	0.354921
rs215506	14	NRXN3	intron_variant	T	T	G	0.522876	0.877637	0.354761
rs142281861	4	TENM3	intron_variant	A	A	T	0.450108	0.804745	0.354637
rs2871325	4	TENM3	intron_variant	G	G	A	0.454198	0.808651	0.354453
rs2337158	5	TENM2	intron_variant	T	T	C	0.220101	0.574552	0.354451
rs1785816	11	TENM4	intron_variant	T	T	A	0.494461	0.848747	0.354285
rs62653121	11	TENM4	intron_variant	A	A	G	0.227876	0.582132	0.354256
rs7786611	7	NXPH1	intron_variant	C	C	T	0.361712	0.00751252	0.354199
rs3790113	16	GNAO1	downstream_gene_variant	T	C	T	0.295203	0.649371	0.354168
rs7055037	X	TENM1	intron_variant	A	A	C	0.445158	0.0910541	0.354104
rs375205883	4	TENM3	intron_variant	G	C	G	0.638037	0.992126	0.354089
rs6747272	2	NRXN1	intron_variant	A	G	A	0.319553	0.673637	0.354084
rs7129935	11	TENM4	intron_variant	T	T	C	0.549447	0.195364	0.354083
rs570333	11	TENM4	intron_variant	C	C	T	0.129566	0.483618	0.354052
rs7708354	5	TENM2	intron_variant	T	G	T	0.39234	0.746314	0.353974
rs619139	11	TENM4	intron_variant	A	A	T	0.308117	0.662047	0.35393
rs6767856	3	SERPINI2	intron_variant	G	A	G	0.128129	0.481898	0.353769
rs891952	5	TENM2	intron_variant	C	C	T	0.171911	0.525544	0.353633
rs5958568	X	TENM1	intron_variant	A	C	A	0.559534	0.913106	0.353572
rs1785817	11	TENM4	intron_variant	T	T	C	0.495045	0.848557	0.353512
rs12362098	11	TENM4	intron_variant	G	A	G	0.506295	0.85965	0.353355
rs12522921	5	TENM2	intron_variant	C	C	A	0.246518	0.599868	0.35335
rs10144362	14	NRXN3	intron_variant	G	A	G	0.237315	0.590575	0.353259
rs11125303	2	NRXN1	intron_variant	T	C	T	0.205016	0.558174	0.353158
rs59808713	X	TENM1	intron_variant	C	G	C	0.644586	0.997649	0.353063
rs657641	11	TENM4	intron_variant	G	G	C	0.674204	0.321187	0.353017
rs1997794	20	PDYN	upstream_gene_variant	T	C	T	0.249654	0.602601	0.352947
rs10009131	4	TENM3	intron_variant	C	C	T	0.208218	0.560996	0.352778
rs72835080	5	TENM2	intron_variant	T	T	C	0.0931361	0.44577	0.352634
rs686105	18	CBLN2	intron_variant	C	C	T	0.597184	0.24468	0.352504
rs891951	5	TENM2	intron_variant	C	C	T	0.172005	0.524496	0.352491
rs11747056	5	TENM2	intron_variant	A	A	G	0.174596	0.527071	0.352475
rs28661448	4	RAPGEF2	intron_variant	T	A	T	0.463863	0.816336	0.352474
rs73558385	X	TENM1	intron_variant	T	C	T	0.633071	0.985511	0.35244
rs35200122	5	TENM2	intron_variant	C	C	T	0.21945	0.571756	0.352306
rs9319846	18	CBLN2	intron_variant	T	C	T	0.537259	0.889373	0.352114
rs11134479	5	TENM2	intron_variant	C	C	A	0.194956	0.547058	0.352101
rs7227011	18	CBLN2	intron_variant	G	C	G	0.539695	0.891748	0.352052
rs6123835	20	GNAS	intron_variant	T	T	G	0.171439	0.523463	0.352024
rs5958564	X	TENM1	intron_variant	G	A	G	0.565019	0.917004	0.351985
rs7434410	4	RAPGEF2	intron_variant	G	G	A	0.255863	0.607712	0.351849
rs1024827	2	NRXN1	intron_variant	T	C	T	0.314111	0.66594	0.351829
rs31352	14	NRXN3	intron_variant	T	C	T	0.410723	0.762541	0.351818
rs34005817	14	NRXN3	intron_variant	C	C	A	0.0785057	0.430202	0.351697
rs7601431	2	NRXN1	intron_variant	C	T	C	0.31069	0.662335	0.351646
rs750878	11	TENM4	intron_variant	T	T	G	0.398389	0.0469373	0.351452
rs10078128	5	TENM2	intron_variant	G	G	A	0.421481	0.0701542	0.351327
rs1456299	15	SCG3	intron_variant	T	T	A	0.205382	0.556587	0.351205
rs60212913	X	TENM1	intron_variant	T	C	T	0.63431	0.985488	0.351178
rs7787487	7	NXPH1	intron_variant	T	T	C	0.627789	0.276643	0.351146
rs2110421	14	NRXN3	intron_variant	G	G	A	0.525334	0.876448	0.351114
rs17072957	4	TENM3	intron_variant	C	T	C	0.487353	0.838462	0.351108
rs10751304	11	TENM4	intron_variant	A	G	A	0.555159	0.204105	0.351054
rs1790543	11	TENM4	intron_variant	G	G	C	0.339853	0.690889	0.351036
rs57655615	X	TENM1	intron_variant	A	A	G	0.36559	0.0146749	0.350915
rs351784	8	PNOC	intron_variant	G	C	G	0.519816	0.168939	0.350877
rs11237675	11	TENM4	intron_variant	T	T	C	0.175402	0.526277	0.350874
rs6423140	X	TENM1	intron_variant	C	G	C	0.647469	0.998175	0.350705
rs61296059	14	NRXN3	intron_variant	A	A	G	0.354344	0.00370903	0.350635
rs16999343	X	TENM1	intron_variant	T	T	C	0.365219	0.0146895	0.350529
rs4583906	5	TENM2	intron_variant	A	G	A	0.330575	0.681088	0.350513
rs2170047	14	NRXN3	intron_variant	T	G	T	0.352184	0.00171392	0.35047
rs993126	7	NXPH1	intron_variant	G	T	G	0.210101	0.560514	0.350413
rs1124428	14	NRXN3	intron_variant	T	C	T	0.465454	0.815721	0.350267
rs2107474	7	NXPH1	intron_variant	C	G	C	0.207135	0.55726	0.350125
rs3219178	19	RETN	intron_variant	C	C	G	0.0833915	0.433435	0.350044
rs9956893	18	CBLN2	intron_variant	G	G	A	0.457474	0.107495	0.349979
rs10023262	4	RAPGEF2	intron_variant	A	T	A	0.47278	0.822754	0.349975
rs3823082	6	VIP	intron_variant	C	T	C	0.477834	0.827762	0.349928
rs4465847	20	ASIP	intron_variant	G	G	C	0.351201	0.00153303	0.349668
rs149088	14	NRXN3	intron_variant	G	A	G	0.413038	0.762702	0.349663
rs28547994	5	TENM2	intron_variant	C	C	A	0.19761	0.547219	0.349609
rs2478543	1	AGT	intron_variant	T	C	T	0.173648	0.523256	0.349608
rs10751301	11	TENM4	intron_variant	C	C	G	0.173444	0.523029	0.349585
rs372007053	4	TENM3	intron_variant	C	G	A	0.356495	0.00704225	0.349453
rs2543577	14	NRXN3	intron_variant	T	T	C	0.725851	0.376484	0.349367
rs7473266	X	TENM1	intron_variant	C	C	A	0.498601	0.149359	0.349242
rs5956711	X	TENM1	intron_variant	A	C	A	0.64891	0.9981	0.34919
rs201660048	7	NXPH1	intron_variant	A	A	C	0.101838	0.451004	0.349166
rs2552419	14	NRXN3	intron_variant	C	C	A	0.726059	0.377042	0.349017
rs7579006	2	NRXN1	intron_variant	T	T	C	0.674153	0.325176	0.348977
rs62339115	4	TENM3	intron_variant	A	T	A	0.851516	0.502551	0.348965
rs17763953	14	NRXN3	intron_variant	T	C	T	0.238189	0.587122	0.348934
rs1514480	4	TENM3	intron_variant	G	T	G	0.607669	0.258769	0.3489
rs10074148	5	TENM2	intron_variant	G	A	G	0.232695	0.581592	0.348897
rs6092228	20	CBLN4	5_prime_UTR_variant	G	T	G	0.64923	0.998099	0.34887
rs113305605	14	NRXN3	intron_variant	C	C	T	0.356784	0.00793651	0.348847
rs7668986	4	TENM3	upstream_gene_variant	C	C	T	0.674274	0.325496	0.348778
rs7262712	20	ASIP	intron_variant	A	A	G	0.350219	0.00152749	0.348691
rs4489937	14	NRXN3	intron_variant	C	C	T	0.649965	0.998561	0.348596
rs1012808	14	SERPINA12	intron_variant	A	G	A	0.478711	0.827215	0.348504
rs2543579	14	NRXN3	intron_variant	A	A	G	0.72538	0.376877	0.348502
rs10832753	11	NUCB2	intron_variant	T	T	C	0.461414	0.112942	0.348472
rs2543576	14	NRXN3	intron_variant	G	G	A	0.724868	0.376542	0.348326
rs55868217	3	UTS2B	intron_variant	T	A	T	0.649213	0.997486	0.348274
rs11750131	5	TENM2	intron_variant	C	C	T	0.325017	0.673213	0.348195
rs2235751	20	PDYN	intron_variant	A	G	A	0.348931	0.697114	0.348184
rs8178734	8	PLAT	intron_variant	G	G	T	0.353327	0.00527876	0.348048
rs866293900	X	TENM1	intron_variant	T	T	A	0.363371	0.015361	0.34801
rs565992	11	TENM4	intron_variant	G	A	G	0.221276	0.56927	0.347994
rs67402191	4	TENM3	intron_variant	G	G	A	0.10596	0.453862	0.347902
rs58176136	20	ASIP	intron_variant	C	C	T	0.349172	0.00152778	0.347644
rs6579155	20	ASIP	intron_variant	G	G	C	0.349172	0.00152778	0.347644
rs6880465	5	TENM2	intron_variant	A	A	G	0.522659	0.870274	0.347615
rs5958623	X	TENM1	intron_variant	T	C	T	0.650953	0.998159	0.347206
rs150770	14	NRXN3	intron_variant	G	A	G	0.414957	0.762148	0.34719
rs6813422	4	TENM3	intron_variant	C	C	T	0.461078	0.808163	0.347085
rs10244689	7	NXPH1	intron_variant	C	T	A	0.7879	0.440903	0.346997
rs4432027	11	GAL	upstream_gene_variant	C	C	T	0.422041	0.769031	0.346991
rs544877	11	TENM4	intron_variant	C	T	C	0.642841	0.989765	0.346924
rs11821312	11	TENM4	intron_variant	G	A	G	0.189418	0.53624	0.346822
rs8022750	14	NRXN3	intron_variant	C	C	G	0.556054	0.209234	0.34682
rs154341	14	NRXN3	intron_variant	A	G	A	0.415227	0.762044	0.346817
rs12892370	14	NRXN3	intron_variant	T	C	T	0.551462	0.898274	0.346812
rs35960642	5	TENM2	intron_variant	A	A	G	0.22272	0.569251	0.346532
rs10937470	3	UTS2B	intron_variant	C	T	C	0.739977	0.393501	0.346476
rs6838763	4	TENM3	intron_variant	T	T	C	0.461654	0.807939	0.346285
rs10140877	14	NRXN3	intron_variant	A	A	G	0.420083	0.0738047	0.346278
rs10148992	14	NRXN3	intron_variant	A	G	A	0.641653	0.987846	0.346192
rs588689	18	CBLN2	upstream_gene_variant	A	G	A	0.365704	0.0195877	0.346117
rs3214008	3	UTS2B	intron_variant	T	T	C	0.258466	0.604454	0.345988
rs7891407	X	TENM1	intron_variant	T	G	T	0.651964	0.997833	0.345869
rs12716236	5	TENM2	intron_variant	A	A	G	0.40314	0.749003	0.345863
rs7669106	4	TENM3	upstream_gene_variant	G	A	G	0.236884	0.582622	0.345738
rs2266903	X	TENM1	intron_variant	G	T	G	0.583863	0.929591	0.345729
rs1511241	11	TENM4	intron_variant	C	T	C	0.193237	0.538954	0.345717
rs35113254	20	GNAS	intron_variant	C	T	C	0.467879	0.813594	0.345715
rs2202182	14	NRXN3	intron_variant	G	G	A	0.350104	0.0045383	0.345565
rs1004188	11	TENM4	intron_variant	T	T	C	0.353946	0.00852325	0.345422
rs2091926	14	NRXN3	intron_variant	A	A	G	0.464557	0.809968	0.345411
rs6045868	20	PDYN	intron_variant	G	A	G	0.373272	0.718573	0.345301
rs11729895	4	TENM3	intron_variant	A	A	G	0.484335	0.829551	0.345215
rs7668736	4	TENM3	upstream_gene_variant	C	C	T	0.763703	0.418544	0.345159
rs10205164	2	NRXN1	intron_variant	T	T	A	0.659476	0.31434	0.345135
rs7669521	4	TENM3	upstream_gene_variant	G	G	T	0.670326	0.325195	0.345131
rs6489631	12	NTF3	non_coding_transcript_exon_variant	C	T	C	0.387011	0.0419946	0.345017
rs2957562	11	NRXN2	intron_variant	A	A	T	0.584392	0.239454	0.344938
rs7718516	5	TENM2	intron_variant	C	C	G	0.904861	0.559937	0.344924
rs1785824	11	TENM4	intron_variant	A	G	A	0.655172	0.310334	0.344839
rs12056830	8	PENK	intron_variant	A	A	T	0.108641	0.453351	0.34471
rs2020920	8	PLAT	intron_variant	T	C	T	0.617552	0.962208	0.344656
rs10486222	7	NXPH1	intron_variant	C	A	C	0.15712	0.501764	0.344644
rs2018599	5	TENM2	intron_variant	T	T	C	0.33767	0.682253	0.344583
rs6890751	5	TENM2	intron_variant	G	G	A	0.241316	0.585866	0.34455
rs11237719	11	TENM4	intron_variant	G	A	G	0.561795	0.217268	0.344527
rs874315	14	NRXN3	intron_variant	T	C	T	0.685241	0.340768	0.344473
rs34598586	14	NRXN3	intron_variant	C	T	C	0.595057	0.939491	0.344433
rs7311958	12	NXPH4	intron_variant	C	C	T	0.289583	0.633993	0.34441
rs13165913	5	TENM2	intron_variant	T	T	C	0.115393	0.459801	0.344408
rs5958542	X	TENM1	intron_variant	T	C	T	0.611245	0.955579	0.344334
rs10793362	11	TENM4	intron_variant	C	T	C	0.579233	0.234991	0.344242
rs1573528	11	TENM4	intron_variant	C	C	A	0.295108	0.639299	0.344191
rs874317	14	NRXN3	intron_variant	G	A	G	0.684878	0.340709	0.344169
rs2124077	3	UTS2B	intron_variant	G	G	A	0.259285	0.603431	0.344146
rs5911845	X	TENM1	intron_variant	T	T	A	0.20957	0.553703	0.344132
rs2603678	3	UTS2B	intron_variant	T	T	C	0.258883	0.602952	0.344069
rs6444534	3	UTS2B	splice_region_variant,intron_variant	G	G	A	0.259323	0.603344	0.344021
rs2603679	3	UTS2B	intron_variant	C	C	T	0.259046	0.603063	0.344017
rs7645540	3	UTS2B	intron_variant	T	T	C	0.258978	0.602862	0.343884
rs2124078	3	UTS2B	intron_variant	G	G	A	0.259033	0.602889	0.343856
rs872483	14	NRXN3	intron_variant	G	G	A	0.314384	0.65822	0.343835
rs2603670	3	UTS2B	intron_variant	C	C	A	0.259161	0.602966	0.343805
rs2493134	1	AGT	intron_variant	T	C	T	0.180364	0.524139	0.343775
rs2309654	4	TENM3	intron_variant	A	A	G	0.470602	0.814358	0.343757
rs9309183	2	NRXN1	intron_variant	A	A	G	0.655061	0.311323	0.343738
rs10937469	3	UTS2B	intron_variant	A	A	G	0.258957	0.602571	0.343614
rs2603683	3	UTS2B	intron_variant	G	A	G	0.740779	0.397212	0.343567
rs2572057	3	UTS2B	intron_variant	C	G	C	0.740685	0.397142	0.343543
rs6444533	3	UTS2B	intron_variant	A	A	G	0.259268	0.602766	0.343499
rs2603685	3	UTS2B	intron_variant	A	A	G	0.259276	0.602759	0.343483
rs2364375	3	UTS2B	intron_variant	A	A	G	0.258358	0.601776	0.343418
rs6788319	3	UTS2B	missense_variant	C	T	A	0.260088	0.603501	0.343413
rs6444535	3	UTS2B	5_prime_UTR_variant	C	T	C	0.740442	0.397055	0.343387
rs7633752	3	UTS2B	intron_variant	C	C	T	0.259089	0.602412	0.343323
rs12487400	3	SERPINI2	intron_variant	A	G	A	0.146159	0.48946	0.3433
rs12488359	3	UTS2B	intron_variant	T	T	C	0.259153	0.602433	0.34328
rs4388026	3	UTS2B	intron_variant	A	A	G	0.259268	0.602503	0.343235
rs32419	5	TENM2	intron_variant	C	G	C	0.28326	0.626404	0.343143
rs7049327	X	TENM1	intron_variant	A	A	G	0.434544	0.0914312	0.343113
rs12363446	11	TENM4	intron_variant	G	G	A	0.422015	0.76508	0.343065
rs2117542	3	UTS2B	intron_variant	T	C	T	0.740946	0.397916	0.343029
rs12706832	7	LEP	intron_variant	A	A	G	0.203908	0.546901	0.342993
rs35492680	X	TENM1	intron_variant	T	T	C	0.207495	0.550418	0.342923
rs5958546	X	TENM1	intron_variant	C	C	T	0.35749	0.0146009	0.34289
rs2244456	5	TENM2	intron_variant	A	T	A	0.27604	0.618869	0.342828
rs166288	14	NRXN3	intron_variant	T	G	T	0.419493	0.762303	0.34281
rs10751303	11	TENM4	intron_variant	G	G	C	0.422069	0.764831	0.342762
rs12436858	14	NRXN3	intron_variant	T	T	A	0.63012	0.97286	0.342741
rs4976582	5	TENM2	intron_variant	G	G	A	0.194925	0.537658	0.342733
rs12651802	5	TENM2	intron_variant	G	G	C	0.334943	0.677657	0.342715
rs1834118	5	TENM2	intron_variant	G	G	A	0.320309	0.663016	0.342707
rs677624	11	TENM4	intron_variant	C	C	T	0.387699	0.730355	0.342657
rs6788097	3	UTS2B	intron_variant	C	C	T	0.259379	0.601928	0.342549
rs2124079	3	UTS2B	intron_variant	A	A	G	0.26106	0.603566	0.342506
rs694	11	PTH	intron_variant	C	C	T	0.262739	0.605209	0.34247
rs10151731	14	NRXN3	intron_variant	T	G	T	0.501034	0.843385	0.342351
rs2631671	3	UTS2B	intron_variant	G	T	G	0.741801	0.399456	0.342345
rs999624	5	TENM2	intron_variant	A	A	T	0.172307	0.514344	0.342037
rs214033	14	NRXN3	intron_variant	T	T	A	0.123647	0.465535	0.341888
rs31363	14	NRXN3	intron_variant	T	C	T	0.60373	0.945546	0.341816
rs6879227	5	TENM2	intron_variant	G	G	A	0.327805	0.66962	0.341815
rs7587241	2	NRXN1	intron_variant	A	A	G	0.777007	0.435252	0.341754
rs7880803	X	TENM1	intron_variant	T	C	T	0.656342	0.99803	0.341688
rs7644967	3	UTS2B	intron_variant	T	T	C	0.259977	0.60152	0.341543
rs7063857	X	TENM1	intron_variant	C	C	T	0.355926	0.014438	0.341488
rs75411332	17	PYY	intron_variant	G	G	C	0.0988426	0.440303	0.34146
rs75691457	17	PYY	intron_variant	A	A	G	0.0987955	0.440232	0.341437
rs28652755	X	TENM1	intron_variant	C	T	C	0.657006	0.998364	0.341358
rs7232530	18	CBLN2	upstream_gene_variant	G	G	A	0.360235	0.0188871	0.341348
rs16998141	X	TENM1	intron_variant	A	A	G	0.34368	0.00236097	0.341319
rs154378	14	NRXN3	intron_variant	T	C	T	0.421714	0.762881	0.341167
rs3850330	2	NRXN1	intron_variant	T	A	T	0.302859	0.64396	0.341101
rs17068972	5	TENM2	intron_variant	T	A	T	0.405212	0.745849	0.340637
rs11937236	4	TENM3	intron_variant	G	A	G	0.723822	0.383248	0.340573
rs11134467	5	TENM2	intron_variant	G	A	G	0.406789	0.747265	0.340476
rs351783	8	PNOC	intron_variant	C	T	C	0.509899	0.169462	0.340437
rs61123810	3	UTS2B	intron_variant	A	C	A	0.743365	0.402979	0.340386
rs9962546	18	CBLN2	intron_variant	C	T	C	0.551498	0.891863	0.340365
rs2291726	17	GIP	intron_variant	T	C	T	0.209417	0.549708	0.34029
rs10469196	18	CBLN2	upstream_gene_variant	G	G	T	0.357719	0.0174527	0.340266
rs2160446	2	NRXN1	intron_variant	C	T	C	0.317321	0.657449	0.340128
rs1973408	17	GIP	intron_variant	T	T	C	0.790095	0.450126	0.339968
rs2884139	X	TENM1	intron_variant	T	T	C	0.210995	0.550947	0.339952
rs59096803	X	TENM1	intron_variant	G	T	G	0.645768	0.985715	0.339947
rs1965983	17	GIP	intron_variant	G	G	A	0.790222	0.45029	0.339932
rs7054880	X	TENM1	intron_variant	G	C	G	0.574312	0.914233	0.339921
rs1432076	18	CBLN2	intron_variant	G	A	G	0.551772	0.891685	0.339913
rs4794004	17	GIP	intron_variant	A	G	A	0.209522	0.549419	0.339897
rs875208	5	TENM2	intron_variant	G	C	G	0.281797	0.621659	0.339862
rs4416061	17	GIP	intron_variant	T	A	T	0.210095	0.549948	0.339854
rs1459074	5	TENM2	intron_variant	A	T	A	0.407467	0.747306	0.339839
rs5956672	X	TENM1	intron_variant	G	A	G	0.645884	0.985693	0.339809
rs2631672	3	UTS2B	intron_variant	A	G	A	0.737224	0.397424	0.3398
rs725693	14	NRXN3	intron_variant	T	G	T	0.295161	0.634731	0.33957
rs11880134	19	NUCB1	intron_variant	A	A	G	0.28488	0.624385	0.339504
rs2603674	3	UTS2B	intron_variant	A	A	G	0.263	0.602397	0.339397
rs7063706	X	TENM1	intron_variant	C	C	T	0.353719	0.0143703	0.339348
rs7718412	5	TENM2	intron_variant	G	A	G	0.409196	0.748446	0.33925
rs5956678	X	TENM1	intron_variant	T	T	G	0.457063	0.117824	0.339239
rs13174305	5	TENM2	intron_variant	A	A	G	0.32667	0.665765	0.339095
rs1790549	11	TENM4	intron_variant	G	A	G	0.709402	0.370319	0.339083
rs62388811	5	TENM2	intron_variant	T	T	G	0.195142	0.5341	0.338959
rs2603668	3	UTS2B	intron_variant	A	A	G	0.263412	0.60228	0.338868
rs154310	14	NRXN3	intron_variant	A	A	G	0.393597	0.0549069	0.338691
rs12800047	11	TENM4	intron_variant	A	T	A	0.573831	0.235204	0.338627
rs6032470	20	GHRH	intron_variant	T	C	T	0.513	0.851608	0.338608
rs613582	18	CBLN2	intron_variant	G	G	A	0.588609	0.250162	0.338447
rs73550484	X	TENM1	intron_variant	G	T	G	0.538662	0.876991	0.338328
rs11927088	3	UTS2B	intron_variant	C	C	T	0.512785	0.174583	0.338203
rs2631670	3	UTS2B	intron_variant	T	T	C	0.257946	0.596141	0.338196
rs28757609	4	RAPGEF2	intron_variant	C	C	G	0.33969	0.00154249	0.338148
rs11873636	18	CBLN2	intron_variant	G	G	A	0.360083	0.0219546	0.338128
rs541968	11	TENM4	intron_variant	C	G	C	0.229982	0.568095	0.338114
rs9810473	3	SERPINI2	splice_region_variant,intron_variant	A	A	G	0.452419	0.114418	0.338
rs650408	11	TENM4	intron_variant	C	T	C	0.285517	0.623366	0.337849
rs4862060	4	TENM3	intron_variant	A	A	G	0.618048	0.955847	0.337799
rs28571122	18	CBLN2	intron_variant	T	T	A	0.359839	0.0220936	0.337745
rs57121695	14	NRXN3	intron_variant	C	A	C	0.650426	0.988145	0.337719
rs6504588	17	GIP	intron_variant	G	A	T	0.787453	0.449747	0.337706
rs13409460	2	NRXN1	intron_variant	A	G	A	0.700991	0.363289	0.337701
rs7311991	12	NTF3	intron_variant	G	G	T	0.496318	0.834013	0.337695
rs11160187	14	SERPINA12	intron_variant	T	C	T	0.282895	0.620586	0.337691
rs2603680	3	UTS2B	intron_variant	G	G	C	0.258756	0.596361	0.337605
rs7876857	X	TENM1	intron_variant	G	A	G	0.381291	0.718746	0.337455
rs2493133	1	AGT	intron_variant	T	C	T	0.186997	0.524445	0.337448
rs10192721	2	NRXN1	intron_variant	C	T	C	0.349258	0.686614	0.337357
rs10145289	14	NRXN3	intron_variant	A	A	T	0.678024	0.34069	0.337333
rs2722901	8	PNOC	intron_variant	C	C	T	0.095397	0.432693	0.337296
rs3052515	2	NRXN1	intron_variant	A	A	G	0.425107	0.0878919	0.337215
rs4862095	4	TENM3	intron_variant	T	A	T	0.3696	0.706766	0.337165
rs199776040	14	NRXN3	intron_variant	G	G	A	0.207438	0.544528	0.337089
rs654618	18	CBLN2	intron_variant	G	G	A	0.591473	0.254426	0.337047
rs4377469	3	CCK	intron_variant	G	G	T	0.535242	0.872207	0.336964
rs28612416	7	NXPH1	intron_variant	T	C	T	0.5929	0.929846	0.336946
rs679478	18	CBLN2	intron_variant	G	A	G	0.334484	0.67143	0.336946
rs10243253	7	NXPH1	intron_variant	G	C	G	0.384598	0.72154	0.336943
rs7696796	4	TENM3	intron_variant	G	A	G	0.386573	0.7235	0.336927
rs1544623	14	NRXN3	intron_variant	A	A	G	0.0697568	0.406572	0.336815
rs628462	1	CORT	synonymous_variant	C	C	T	0.0690963	0.405899	0.336802
rs11159382	14	NRXN3	intron_variant	C	C	T	0.603821	0.940452	0.336631
rs200800505	9	RLN2	intron_variant	T	T	C	0.777621	0.440991	0.33663
rs12643941	4	TENM3	intron_variant	A	G	A	0.489073	0.152462	0.336611
rs2614104	8	PNOC	intron_variant	A	A	T	0.0962511	0.432755	0.336504
rs531767	11	TENM4	intron_variant	G	A	G	0.205943	0.542441	0.336497
rs9319845	18	CBLN2	intron_variant	T	C	T	0.552983	0.889445	0.336462
rs4457784	11	TENM4	intron_variant	C	C	T	0.287921	0.624373	0.336453
rs42568	14	NRXN3	intron_variant	T	T	A	0.390553	0.054118	0.336435
rs10279152	7	NXPH1	intron_variant	T	C	T	0.581146	0.917542	0.336395
rs6575440	14	SERPINA12	intron_variant	G	A	G	0.287572	0.623909	0.336337
rs746075	19	NUCB1	intron_variant	C	C	T	0.112207	0.448463	0.336256
rs1941380	11	TENM4	intron_variant	C	C	T	0.337517	0.00134259	0.336175
rs10061973	5	TENM2	intron_variant	G	T	G	0.204724	0.540884	0.336159
rs11939170	4	TENM3	intron_variant	C	G	C	0.552456	0.216333	0.336123
rs10190839	2	NRXN1	intron_variant	C	T	C	0.325248	0.661359	0.336111
rs17086215	18	CBLN2	intron_variant	A	A	G	0.360194	0.0240897	0.336104
rs42412	5	TENM2	intron_variant	T	T	C	0.694393	0.358319	0.336074
rs7931788	11	TENM4	intron_variant	T	T	C	0.527298	0.191512	0.335786
rs2722906	8	PNOC	intron_variant	A	A	G	0.0950127	0.430791	0.335779
rs13384511	2	NRXN1	intron_variant	G	A	G	0.704305	0.36859	0.335715
rs7160930	14	NRXN3	intron_variant	G	A	G	0.661795	0.9975	0.335704
rs12713108	2	NRXN1	intron_variant	A	C	A	0.339783	0.675457	0.335674
rs13005436	2	NRXN1	intron_variant	T	T	G	0.467119	0.131467	0.335652
rs10501430	11	TENM4	intron_variant	T	T	C	0.289359	0.624988	0.33563
rs10899591	11	TENM4	intron_variant	G	G	A	0.420434	0.756052	0.335619
rs4869035	5	TENM2	intron_variant	C	T	C	0.203636	0.539094	0.335459
rs154330	14	NRXN3	intron_variant	C	T	C	0.518014	0.85328	0.335266
rs4905213	14	SERPINA12	intron_variant	A	T	A	0.285171	0.620425	0.335255
rs660810	11	TENM4	intron_variant	G	G	A	0.714894	0.379649	0.335245
rs2214513	7	NXPH1	intron_variant	C	T	C	0.385015	0.720255	0.33524
rs351778	8	PNOC	intron_variant	G	A	G	0.902389	0.567195	0.335193
rs67803058	4	TENM3	intron_variant	A	A	C	0.388275	0.053358	0.334917
rs2722933	8	PNOC	intron_variant	C	C	T	0.0980663	0.432967	0.334901
rs10162291	14	NRXN3	intron_variant	C	C	T	0.336631	0.00176154	0.33487
rs12510638	4	RAPGEF2	intron_variant	G	G	T	0.444226	0.109387	0.33484
rs1030670	5	TENM2	intron_variant	C	T	C	0.826317	0.491502	0.334815
rs11629123	14	NRXN3	intron_variant	C	C	T	0.0701311	0.404895	0.334764
rs17039676	2	NRXN1	intron_variant	C	T	C	0.554902	0.889615	0.334713
rs6463823	7	NXPH1	intron_variant	A	G	A	0.343296	0.677991	0.334696
rs10793361	11	TENM4	intron_variant	G	A	G	0.579075	0.244533	0.334542
rs551850	11	TENM4	intron_variant	G	C	G	0.330957	0.665492	0.334535
rs6545157	2	NRXN1	intron_variant	T	A	T	0.383111	0.717616	0.334505
rs6861976	5	TENM2	intron_variant	A	G	A	0.376932	0.711034	0.334102
rs10193137	2	NXPH2	intron_variant	G	G	T	0.101818	0.435918	0.3341
rs62089070	18	CBLN2	intron_variant	T	C	T	0.555325	0.889388	0.334063
rs7158068	14	SERPINA12	intron_variant	T	C	T	0.282219	0.616187	0.333968
rs2726781	4	TENM3	intron_variant	T	T	C	0.81456	0.480598	0.333963
rs60386004	14	NRXN3	intron_variant	A	T	A	0.46018	0.794096	0.333916
rs13174736	5	TENM2	intron_variant	T	T	C	0.255461	0.589316	0.333855
rs6575439	14	SERPINA12	intron_variant	T	C	T	0.286651	0.620432	0.33378
rs56908822	11	TENM4	intron_variant	G	T	G	0.660262	0.993934	0.333672
rs186336138	11	TENM4	intron_variant	C	T	C	0.47781	0.811436	0.333626
rs2241952	16	GNAO1	intron_variant	T	T	C	0.35729	0.690889	0.333598
rs5958548	X	TENM1	intron_variant	G	T	G	0.652136	0.985719	0.333583
rs58519059	11	TENM4	intron_variant	T	G	T	0.31631	0.649838	0.333528
rs12988257	2	NXPH2	intron_variant	C	C	G	0.102281	0.435805	0.333524
rs112362789	X	TENM1	intron_variant	T	C	T	0.652595	0.986054	0.333458
rs34868559	8	PNOC	intron_variant	C	T	C	0.898577	0.565225	0.333351
rs1206437167	X	TENM1	intron_variant	A	A	T	0.333333	0	0.333333
rs1003483	11	IGF2	intron_variant	T	T	G	0.164634	0.49791	0.333275
rs62091970	18	CBLN2	intron_variant	A	A	G	0.355106	0.021866	0.33324
rs4945328	11	TENM4	intron_variant	G	G	A	0.520742	0.187546	0.333196
rs73317271	14	NRXN3	intron_variant	G	T	G	0.654575	0.987761	0.333186
rs538542884	14	NRXN3	intron_variant	A	A	T	0.334842	0.00172529	0.333117
rs7724361	5	TENM2	intron_variant	A	G	A	0.20726	0.54035	0.333089
rs6463825	7	NXPH1	intron_variant	C	C	T	0.597325	0.264515	0.33281
rs17040606	2	NRXN1	intron_variant	C	C	G	0.53341	0.200881	0.332529
rs2189462	7	NXPH1	intron_variant	T	T	A	0.60683	0.274415	0.332415
rs11942366	4	TENM3	intron_variant	G	G	A	0.370603	0.0382267	0.332376
rs1432075	18	CBLN2	intron_variant	C	C	T	0.440912	0.108615	0.332297
rs35853911	11	TENM4	intron_variant	G	G	A	0.24409	0.576284	0.332194
rs1012091	7	NXPH1	intron_variant	A	G	A	0.410212	0.742392	0.33218
rs7939558	11	TENM4	intron_variant	A	G	A	0.496545	0.828714	0.33217
rs4132668	4	RAPGEF2	intron_variant	A	G	A	0.271722	0.603648	0.331927
rs11738000	5	TENM2	intron_variant	C	C	T	0.326878	0.658707	0.331829
rs31396	14	NRXN3	intron_variant	T	T	G	0.366674	0.0349462	0.331728
rs12796793	11	TENM4	intron_variant	G	A	G	0.576357	0.244644	0.331713
rs2294414	X	TENM1	intron_variant	C	C	G	0.204286	0.535989	0.331703
rs31393	14	NRXN3	intron_variant	A	G	A	0.632857	0.96456	0.331703
rs495912	11	TENM4	intron_variant	C	T	C	0.259949	0.591602	0.331652
rs31394	14	NRXN3	intron_variant	A	A	G	0.366889	0.0352739	0.331615
rs4509046	5	TENM2	intron_variant	T	C	T	0.204933	0.536378	0.331445
rs4869061	5	TENM2	intron_variant	C	T	C	0.684392	0.352988	0.331405
rs10002672	4	RAPGEF2	intron_variant	A	C	A	0.271649	0.603052	0.331403
rs39893	14	NRXN3	intron_variant	G	G	C	0.366575	0.0352008	0.331374
rs3893939	11	TENM4	intron_variant	C	T	C	0.142742	0.473968	0.331225
rs13012005	2	NXPH2	intron_variant	T	T	C	0.245685	0.576909	0.331224
rs7679856	4	RAPGEF2	intron_variant	C	G	C	0.272864	0.604074	0.33121
rs4971721	2	NRXN1	intron_variant	T	G	T	0.076092	0.407263	0.331171
rs11939106	4	RAPGEF2	intron_variant	C	T	C	0.272665	0.603826	0.331162
rs2243779	5	TENM2	intron_variant	C	G	C	0.403474	0.734631	0.331157
rs10428270	4	RAPGEF2	intron_variant	A	G	A	0.272077	0.603176	0.331099
rs6825809	4	RAPGEF2	intron_variant	G	A	G	0.27192	0.602956	0.331037
rs191695105	11	TENM4	intron_variant	C	C	A	0.520091	0.189148	0.330944
rs6880746	5	TENM2	intron_variant	A	A	G	0.600806	0.269891	0.330915
rs7692595	4	RAPGEF2	intron_variant	C	T	C	0.27302	0.603925	0.330906
rs73339468	14	NRXN3	intron_variant	T	C	T	0.642063	0.972939	0.330876
rs1036193	5	TENM2	intron_variant	A	G	A	0.0928867	0.423556	0.330669
rs13428231	2	NRXN1	intron_variant	C	C	G	0.415266	0.0846011	0.330665
rs28508275	4	RAPGEF2	intron_variant	A	T	A	0.272276	0.602923	0.330647
rs11680435	2	NXPH2	intron_variant	C	C	A	0.24614	0.576777	0.330637
rs7680947	4	RAPGEF2	intron_variant	A	A	G	0.727503	0.39687	0.330634
rs31395	14	NRXN3	intron_variant	T	T	C	0.365859	0.0352439	0.330615
rs4954952	2	NXPH2	intron_variant	C	C	T	0.246308	0.576887	0.330579
rs56157195	11	TENM4	intron_variant	A	A	G	0.385569	0.055082	0.330487
rs154314	14	NRXN3	intron_variant	T	G	T	0.633318	0.963802	0.330484
rs4129484	2	NXPH2	intron_variant	G	G	T	0.246435	0.576902	0.330467
rs4129485	2	NXPH2	intron_variant	G	A	G	0.753336	0.422934	0.330402
rs59474629	X	TENM1	intron_variant	T	C	T	0.579626	0.909993	0.330368
rs7443768	5	TENM2	intron_variant	G	C	G	0.671074	0.340766	0.330308
rs10178932	2	NXPH2	intron_variant	C	C	T	0.246422	0.576683	0.330261
rs4074051	2	NXPH2	intron_variant	T	A	T	0.75345	0.423209	0.330241
rs28590478	7	NXPH1	intron_variant	C	C	T	0.332988	0.00279668	0.330191
rs12691954	2	NXPH2	intron_variant	C	C	T	0.246834	0.576987	0.330153
rs12476351	2	NXPH2	intron_variant	A	G	A	0.753336	0.423198	0.330138
rs10194113	2	NXPH2	intron_variant	T	G	T	0.753051	0.423059	0.329992
rs17347262	16	GNAO1	intron_variant	G	G	A	0.130315	0.460238	0.329923
rs4365766	4	TENM3	intron_variant	A	G	A	0.374194	0.704058	0.329864
rs10191514	2	NXPH2	intron_variant	A	A	T	0.246021	0.575869	0.329848
rs11622766	14	NRXN3	intron_variant	A	A	G	0.0687873	0.39859	0.329802
rs2001085	X	TENM1	intron_variant	C	T	C	0.668097	0.997836	0.329739
rs1790548	11	TENM4	intron_variant	T	T	C	0.328147	0.657873	0.329726
rs11132117	4	TENM3	intron_variant	A	A	G	0.0938218	0.423544	0.329722
rs34275974	X	TENM1	intron_variant	T	A	T	0.626729	0.956387	0.329658
rs59976681	14	NRXN3	intron_variant	T	A	T	0.668777	0.998426	0.329649
rs2061924	14	NRXN3	intron_variant	A	A	G	0.331263	0.00166651	0.329596
rs35949741	5	TENM2	intron_variant	C	C	T	0.0827189	0.412283	0.329564
rs7645772	3	TRH	intron_variant	T	T	C	0.127329	0.456732	0.329402
rs13154542	5	TENM2	intron_variant	A	A	G	0.259715	0.589103	0.329389
rs8097268	18	CBLN2	intron_variant	A	G	A	0.559991	0.889244	0.329254
rs9952142	18	CBLN2	intron_variant	A	A	G	0.439687	0.110458	0.329229
rs4074050	2	NXPH2	intron_variant	C	T	C	0.755184	0.426002	0.329182
rs12647791	4	TENM3	intron_variant	G	A	G	0.669705	0.340533	0.329171
rs9952042	18	CBLN2	intron_variant	C	G	C	0.560313	0.88944	0.329127
rs62089075	18	CBLN2	intron_variant	T	G	T	0.560341	0.889358	0.329017
rs17825828	14	SERPINA12	intron_variant	G	T	G	0.287442	0.616295	0.328853
rs6752155	2	NRXN1	intron_variant	G	A	G	0.692831	0.363992	0.328839
rs7505305	18	CBLN2	intron_variant	G	T	G	0.560606	0.889351	0.328745
rs4074049	2	NXPH2	intron_variant	T	C	T	0.755184	0.426524	0.32866
rs6574516	14	NRXN3	intron_variant	G	G	C	0.331062	0.00241009	0.328652
rs7662093	4	TENM3	intron_variant	A	A	G	0.382888	0.0543156	0.328572
rs67968921	4	RAPGEF2	intron_variant	G	A	G	0.271942	0.6004	0.328458
rs6889487	5	TENM2	intron_variant	G	T	G	0.484031	0.812261	0.328229
rs8096299	18	CBLN2	intron_variant	T	C	T	0.561724	0.889898	0.328174
rs2645725	8	PNOC	intron_variant	G	A	G	0.89402	0.565852	0.328168
rs2722900	8	PNOC	intron_variant	C	C	T	0.104681	0.432843	0.328162
rs1350319	4	TENM3	intron_variant	C	T	C	0.488613	0.160471	0.328142
rs60013582	18	CBLN2	intron_variant	C	T	C	0.561422	0.889363	0.327941
rs2614090	8	PNOC	intron_variant	C	C	T	0.10474	0.432627	0.327888
rs1991719	18	CBLN2	intron_variant	A	G	A	0.561335	0.889218	0.327883
rs8098721	18	CBLN2	intron_variant	C	C	T	0.43796	0.110092	0.327869
rs6734480	2	NRXN1	intron_variant	C	C	G	0.453378	0.125557	0.327821
rs8020842	14	NRXN3	upstream_gene_variant	C	C	T	0.13384	0.461635	0.327795
rs4241752	4	TENM3	3_prime_UTR_variant	G	A	G	0.380892	0.708616	0.327724
rs1469159	2	NRXN1	intron_variant	T	T	C	0.246834	0.574507	0.327674
rs2645726	8	PNOC	intron_variant	C	C	A	0.10516	0.4328	0.32764
rs17107601	14	NRXN3	intron_variant	A	G	A	0.605154	0.932632	0.327478
rs28826312	18	CBLN2	intron_variant	C	T	C	0.561923	0.889378	0.327455
rs17073536	4	TENM3	intron_variant	T	T	C	0.405418	0.0780655	0.327352
rs5911844	X	TENM1	intron_variant	A	A	G	0.208911	0.536153	0.327242
rs2722903	8	PNOC	intron_variant	G	G	C	0.105451	0.432659	0.327209
rs2722902	8	PNOC	intron_variant	G	G	A	0.105409	0.432609	0.327201
rs7730427	5	TENM2	intron_variant	A	A	G	0.363626	0.0365018	0.327124
rs2614095	8	PNOC	intron_variant	G	G	A	0.104445	0.431509	0.327064
rs56292624	4	RAPGEF2	intron_variant	T	T	G	0.103789	0.430814	0.327025
rs2614094	8	PNOC	intron_variant	A	A	C	0.105904	0.432915	0.327011
rs9963185	18	CBLN2	intron_variant	A	A	T	0.348883	0.0219124	0.32697
rs1520458	2	NRXN1	intron_variant	T	G	T	0.258852	0.585821	0.326968
rs12008291	X	TENM1	intron_variant	T	T	C	0.276065	0.603021	0.326956
rs11151779	18	CBLN2	intron_variant	G	G	A	0.348802	0.0219042	0.326898
rs6592810	11	TENM4	intron_variant	C	T	C	0.603087	0.276206	0.326881
rs78778668	4	TENM3	intron_variant	G	T	G	0.679333	0.352464	0.326868
rs60204488	4	RAPGEF2	intron_variant	G	G	A	0.104603	0.431435	0.326832
rs17107581	14	NRXN3	intron_variant	A	A	G	0.402675	0.0759065	0.326769
rs10030418	4	TENM3	intron_variant	G	G	A	0.122245	0.448919	0.326674
rs2614096	8	PNOC	intron_variant	C	G	C	0.894407	0.567735	0.326672
rs11237585	11	TENM4	intron_variant	T	T	G	0.298227	0.624884	0.326656
rs5911852	X	TENM1	intron_variant	A	A	C	0.267286	0.593933	0.326647
rs2614103	8	PNOC	intron_variant	A	A	C	0.106322	0.432839	0.326517
rs2614098	8	PNOC	intron_variant	A	A	G	0.106535	0.432974	0.326439
rs60907272	4	RAPGEF2	intron_variant	G	G	A	0.51174	0.185302	0.326438
rs2614097	8	PNOC	intron_variant	T	C	T	0.893475	0.567039	0.326436
rs4140731	2	NRXN1	intron_variant	G	A	G	0.351715	0.678061	0.326345
rs2722936	8	PNOC	intron_variant	A	A	G	0.10688	0.433206	0.326327
rs17107585	14	NRXN3	intron_variant	C	C	T	0.402259	0.0759611	0.326298
rs9678486	2	NRXN1	intron_variant	G	C	G	0.592464	0.918742	0.326278
rs6863083	5	TENM2	intron_variant	C	G	C	0.386102	0.0598314	0.326271
rs2645717	8	PNOC	intron_variant	G	G	A	0.107455	0.433708	0.326253
rs2287836	19	NUCB1	intron_variant	T	T	C	0.422598	0.748816	0.326218
rs73314796	14	NRXN3	intron_variant	C	T	C	0.598035	0.924194	0.32616
rs711438	7	NAMPT	intron_variant	G	A	G	0.673108	0.346971	0.326137
rs1863027	14	NRXN3	intron_variant	C	G	C	0.333679	0.00760174	0.326077
rs2614112	8	PNOC	intron_variant	G	G	C	0.107497	0.433498	0.326001
rs66537136	14	NRXN3	intron_variant	C	C	A	0.401977	0.0760204	0.325956
rs35948285	8	PNOC	intron_variant	T	C	T	0.894536	0.568596	0.325939
rs7142976	14	NRXN3	intron_variant	T	T	A	0.66624	0.99217	0.325931
rs73558349	X	TENM1	intron_variant	T	C	T	0.629976	0.955906	0.325929
rs1563024	2	NRXN1	intron_variant	T	G	T	0.444342	0.770238	0.325896
rs2645716	8	PNOC	intron_variant	C	C	T	0.107356	0.433225	0.325869
rs7141554	14	NRXN3	intron_variant	A	A	G	0.666356	0.992171	0.325815
rs12880289	14	NRXN3	intron_variant	C	C	G	0.316444	0.642233	0.325789
rs2614102	8	PNOC	intron_variant	A	A	G	0.106429	0.43217	0.325741
rs2614101	8	PNOC	intron_variant	A	G	A	0.893985	0.568258	0.325727
rs2722935	8	PNOC	intron_variant	T	C	T	0.892364	0.566645	0.325719
rs11917097	3	UTS2B	intron_variant	C	T	C	0.496547	0.822262	0.325715
rs7154021	14	NRXN3	intron_variant	T	T	C	0.399103	0.0734013	0.325701
rs72681549	14	NRXN3	intron_variant	T	G	T	0.598297	0.923936	0.32564
rs2614100	8	PNOC	intron_variant	A	G	A	0.894603	0.568964	0.325639
rs6476960	9	RLN2	intron_variant	G	C	G	0.210423	0.536043	0.325619
rs12512258	4	TENM3	intron_variant	C	C	A	0.289687	0.615306	0.325618
rs13137861	4	TENM3	intron_variant	C	T	C	0.485365	0.810929	0.325563
rs112160868	14	NRXN3	intron_variant,NMD_transcript_variant	C	C	T	0.338235	0.0126761	0.325559
rs10196466	2	NRXN1	intron_variant	A	G	A	0.671386	0.345836	0.32555
rs7696332	4	TENM3	intron_variant	T	T	C	0.584803	0.259263	0.32554
rs2645722	8	PNOC	intron_variant	A	C	A	0.894016	0.568489	0.325527
rs2645721	8	PNOC	intron_variant	T	C	T	0.893401	0.567875	0.325526
rs4905177	14	SERPINA6	intron_variant	T	C	T	0.535187	0.209716	0.325471
rs4899736	14	NRXN3	intron_variant	C	C	T	0.314887	0.64028	0.325393
rs7579807	2	NRXN1	intron_variant	T	T	C	0.620492	0.945852	0.32536
rs543444	11	TENM4	intron_variant	G	G	T	0.643943	0.318612	0.325331
rs57146598	4	TENM3	intron_variant	T	T	A	0.461988	0.136663	0.325326
rs2614099	8	PNOC	intron_variant	A	G	A	0.893401	0.568078	0.325323
rs7928768	11	TENM4	intron_variant	C	C	T	0.608394	0.933698	0.325304
rs2645723	8	PNOC	intron_variant	G	G	A	0.10612	0.431388	0.325268
rs2722934	8	PNOC	intron_variant	G	G	A	0.106557	0.431788	0.325231
rs2447009	8	PNOC	intron_variant	A	A	G	0.103877	0.429098	0.325222
rs75496048	4	TENM3	intron_variant	A	T	A	0.677647	0.352426	0.325221
rs12481574	20	GNAS	intron_variant	G	G	A	0.0776298	0.40265	0.325021
rs60865276	20	GNAS	intron_variant	G	G	T	0.0780926	0.403085	0.324992
rs78795063	4	TENM3	intron_variant	A	T	A	0.677952	0.352969	0.324984
rs146921005	11	IGF2	intron_variant	C	C	A	0.147591	0.472492	0.324901
rs12432856	14	NRXN3	intron_variant	T	T	C	0.071921	0.396786	0.324865
rs1040089	4	TENM3	intron_variant	C	G	C	0.558126	0.233383	0.324743
rs13181260	5	TENM2	intron_variant	A	A	G	0.271069	0.595627	0.324558
rs351777	8	PNOC	intron_variant	C	C	T	0.107701	0.432228	0.324527
rs79126757	4	TENM3	intron_variant	C	T	C	0.677281	0.352828	0.324453
rs10520537	4	TENM3	intron_variant	T	T	C	0.125919	0.450297	0.324378
rs351775	8	PNOC	intron_variant	T	T	C	0.109285	0.433386	0.324101
rs9955663	18	CBLN2	intron_variant	C	C	T	0.347986	0.0238867	0.3241
rs2215838	14	NRXN3	intron_variant	A	A	G	0.476717	0.152631	0.324086
rs2722904	8	PNOC	intron_variant	G	G	A	0.0994371	0.423478	0.32404
rs2168988	5	TENM2	intron_variant	C	T	C	0.336987	0.660932	0.323945
rs13181123	5	TENM2	intron_variant	A	A	C	0.271534	0.595479	0.323945
rs2614105	8	PNOC	intron_variant	G	G	A	0.109335	0.433271	0.323936
rs10247842	7	NXPH1	intron_variant	C	A	C	0.199471	0.523398	0.323928
rs2614092	8	PNOC	intron_variant	A	A	C	0.104426	0.428291	0.323865
rs2722931	8	PNOC	intron_variant	C	C	T	0.109285	0.433037	0.323751
rs351773	8	PNOC	intron_variant	C	G	C	0.890934	0.567199	0.323735
rs2614111	8	PNOC	intron_variant	C	C	G	0.1093	0.433021	0.323721
rs2614109	8	PNOC	intron_variant	C	C	T	0.104705	0.428405	0.3237
rs12481583	20	GNAS	intron_variant	C	C	T	0.0789897	0.402652	0.323662
rs78928046	11	TENM4	intron_variant	G	G	C	0.329804	0.00615855	0.323646
rs28826924	4	TENM3	intron_variant	T	C	T	0.599493	0.923127	0.323634
rs2614093	8	PNOC	intron_variant	G	G	A	0.104402	0.428003	0.323601
rs628007	11	TENM4	intron_variant	T	C	T	0.389132	0.712703	0.323571
rs2614106	8	PNOC	intron_variant	C	T	C	0.890394	0.566926	0.323467
rs1563729	5	TENM2	intron_variant	T	C	T	0.333949	0.657413	0.323464
rs58453102	11	TENM4	intron_variant	C	T	C	0.670538	0.993931	0.323393
rs2098651	5	TENM2	intron_variant	C	C	G	0.286454	0.609797	0.323343
rs6545180	2	NRXN1	intron_variant	A	G	A	0.334223	0.657535	0.323312
rs986980	14	NRXN3	intron_variant	G	A	G	0.114112	0.437401	0.32329
rs76624128	14	SERPINA12	intron_variant	A	A	G	0.391945	0.0686556	0.323289
rs6829626	4	TENM3	intron_variant	G	T	G	0.656596	0.333318	0.323278
rs4970752	1	SORT1	intron_variant	C	C	T	0.398983	0.722238	0.323255
rs11680550	2	NXPH2	intron_variant	C	C	T	0.110524	0.433733	0.323209
rs7927281	11	TENM4	intron_variant	C	G	C	0.378189	0.701326	0.323137
rs2614110	8	PNOC	intron_variant	G	G	A	0.109706	0.432806	0.3231
rs10770125	11	IGF2	missense_variant	A	A	G	0.174971	0.497857	0.322886
rs6751172	2	NRXN1	intron_variant	T	C	T	0.671616	0.348793	0.322823
rs6463810	7	NXPH1	intron_variant	T	T	C	0.819949	0.497169	0.322781
rs1785822	11	TENM4	intron_variant	C	C	T	0.336315	0.659051	0.322736
rs7926448	11	TENM4	intron_variant	G	G	A	0.621209	0.298507	0.322701
rs7424141	2	NXPH2	intron_variant	G	C	G	0.746134	0.423503	0.322632
rs6649243	X	TENM1	intron_variant	G	G	T	0.22917	0.551754	0.322584
rs4954948	2	NXPH2	intron_variant	G	A	G	0.745051	0.422504	0.322546
rs57449964	19	GALP	intron_variant	A	A	T	0.500705	0.178311	0.322394
rs6444538	3	UTS2B	intron_variant	A	G	A	0.432517	0.754902	0.322385
rs2478539	1	AGT	intron_variant	G	T	G	0.201678	0.524017	0.32234
rs983936	2	NRXN1	intron_variant	A	G	A	0.686823	0.364604	0.32222
rs73558352	X	TENM1	intron_variant	G	T	G	0.66458	0.986787	0.322207
rs883322	5	TENM2	intron_variant	G	T	G	0.7	0.377877	0.322123
rs2722905	8	PNOC	intron_variant	G	G	A	0.101242	0.423302	0.32206
rs351786	8	PNOC	intron_variant	C	C	G	0.113307	0.43534	0.322033
rs6735181	2	NXPH2	intron_variant	G	A	G	0.74471	0.422792	0.321918
rs2645719	8	PNOC	intron_variant	T	G	T	0.891094	0.569192	0.321902
rs62383323	5	TENM2	intron_variant	A	G	A	0.728502	0.40665	0.321852
rs7565722	2	NRXN1	intron_variant	C	C	T	0.625783	0.947616	0.321833
rs4784654	16	GNAO1	intron_variant	A	C	A	0.63196	0.310138	0.321822
rs2645720	8	PNOC	intron_variant	C	G	C	0.891119	0.5693	0.321819
rs10501432	11	TENM4	intron_variant	T	T	C	0.338829	0.0170465	0.321782
rs9296344	6	EDN1	3_prime_UTR_variant	T	T	C	0.369385	0.0479985	0.321386
rs10454960	5	TENM2	intron_variant	A	G	A	0.360926	0.682248	0.321323
rs1894000	11	TENM4	intron_variant	A	A	G	0.218441	0.539521	0.32108
rs925669	4	TENM3	intron_variant	C	T	C	0.298437	0.619476	0.321039
rs2032747	14	NRXN3	intron_variant	A	G	A	0.615447	0.294445	0.321001
rs767661	7	NXPH1	intron_variant	C	T	C	0.462549	0.141573	0.320976
rs7216342	17	GAST	intron_variant	C	C	T	0.522381	0.843243	0.320862
rs10020725	4	TENM3	intron_variant	C	C	T	0.119959	0.440747	0.320788
rs4080381	10	NPS	intron_variant	C	A	C	0.415418	0.736119	0.320701
rs5014485	17	GAST	intron_variant	C	C	A	0.522801	0.843298	0.320498
rs7915277	10	NPS	intron_variant	T	C	T	0.415995	0.736452	0.320457
rs7715415	5	TENM2	intron_variant	A	A	G	0.184695	0.505117	0.320422
rs10234708	7	NXPH1	intron_variant	G	C	G	0.670465	0.990827	0.320362
rs630970	11	TENM4	intron_variant	A	T	A	0.142989	0.463257	0.320268
rs11159358	14	NRXN3	intron_variant	G	G	T	0.577958	0.898063	0.320105
rs2268689	20	EDN3	intron_variant	G	G	A	0.413154	0.733197	0.320044
rs1514484	4	TENM3	intron_variant	G	T	G	0.485264	0.165231	0.320033
rs2510133	11	TENM4	intron_variant	G	A	G	0.221634	0.541647	0.320013
rs13152633	4	TENM3	intron_variant	C	C	T	0.119278	0.439266	0.319988
rs6123836	20	GNAS	intron_variant	C	C	T	0.0661376	0.386119	0.319981
rs4869056	5	TENM2	intron_variant	G	A	G	0.683042	0.363173	0.319869
rs197174	20	EDN3	intron_variant	T	C	T	0.409634	0.729478	0.319843
rs11159359	14	NRXN3	intron_variant	C	C	T	0.57827	0.898101	0.319831
rs10194754	2	NRXN1	intron_variant	T	C	T	0.242498	0.562308	0.319811
rs10127790	1	SORT1	intron_variant	C	C	T	0.397388	0.717021	0.319633
rs7161421	14	SERPINA12	intron_variant	G	A	G	0.444893	0.764498	0.319606
rs3790110	16	GNAO1	3_prime_UTR_variant	C	T	C	0.110421	0.429998	0.319577
rs7101947	11	GAL	5_prime_UTR_variant	C	C	T	0.426601	0.746082	0.319481
rs12711448	1	SORT1	intron_variant	C	C	T	0.404586	0.724045	0.31946
rs6719841	2	NRXN1	intron_variant	A	T	A	0.682952	0.36356	0.319392
rs201690029	14	NRXN3	intron_variant	G	G	A	0.21619	0.535531	0.319341
rs8082795	18	CBLN2	intron_variant	T	T	C	0.429657	0.110349	0.319308
rs472821	11	TENM4	intron_variant	A	G	A	0.0768256	0.396011	0.319185
rs7225040	17	GAST	intron_variant	A	G	A	0.523859	0.842979	0.319121
rs561899	11	TENM4	intron_variant	G	T	G	0.177081	0.496192	0.319111
rs4644134	7	NXPH1	intron_variant	A	C	A	0.18279	0.501808	0.319018
rs2858409	X	TENM1	intron_variant	C	A	C	0.377739	0.69667	0.31893
rs8108196	19	NUCB1	intron_variant	A	A	C	0.340453	0.659383	0.31893
rs4311439	5	TENM2	intron_variant	C	C	T	0.638023	0.31918	0.318844
rs12326151	18	CBLN2	intron_variant	A	A	G	0.428785	0.109963	0.318822
rs56394544	4	TENM3	intron_variant	A	G	A	0.341312	0.660128	0.318816
rs7051106	X	TENM1	intron_variant	A	T	A	0.556034	0.874819	0.318785
rs7931871	11	TENM4	intron_variant	T	G	T	0.543018	0.224256	0.318762
rs34408828	X	TENM1	intron_variant	T	T	C	0.34993	0.668669	0.318739
rs12284673	11	TENM4	intron_variant	T	A	T	0.680373	0.998981	0.318608
rs11132138	4	TENM3	intron_variant	C	T	C	0.685398	0.366886	0.318512
rs12713101	2	NRXN1	intron_variant	T	T	A	0.108531	0.427006	0.318475
rs3797719	5	TENM2	intron_variant	A	G	A	0.458737	0.777185	0.318448
rs489746	11	TENM4	intron_variant	C	C	T	0.172275	0.490564	0.31829
rs12013263	X	PYY3	upstream_gene_variant	C	C	G	0.320699	0.00243501	0.318264
rs214003	14	NRXN3	intron_variant	G	C	G	0.432043	0.113921	0.318122
rs10793354	11	TENM4	intron_variant	C	C	T	0.415324	0.733423	0.318099
rs3879449	1	SORT1	intron_variant	A	A	T	0.404696	0.722789	0.318093
rs73329962	14	NRXN3	intron_variant	A	A	G	0.416168	0.0980983	0.31807
rs9996737	4	TENM3	intron_variant	T	T	G	0.133686	0.451695	0.318009
rs6815953	4	TENM3	intron_variant	T	G	T	0.134828	0.452819	0.317991
rs12801545	11	NUCB2	intron_variant	C	C	A	0.0917336	0.409724	0.317991
rs11102969	1	SORT1	intron_variant	G	G	A	0.406887	0.724869	0.317981
rs4309994	5	TENM2	intron_variant	A	A	G	0.298199	0.616095	0.317896
[truncated: 3,165 more rows]
