# Supplementary material for: Selected neuropeptide genes show genetic differentiation between Africans and non-Africans
Source: BMC Genet. 2020 Mar 14;21:31. doi: 10.1186/s12863-020-0835-8 (PMC7071772; doi:10.1186/s12863-020-0835-8)
Supplement: Supplementary file 11 — Additional file 11 : Table S4. Analyzed populations and samples. Populations were split into two categories. Sample size indicates the number of individuals for each population. [file 12863_2020_835_MOESM11_ESM.xlsx]

## Sheet: A
Table S4. Analyzed populations and samples. Populations were split into two categories. Sample size indicates the number of individuals for each population.
Category	Population	Sample Size
	African (n=4,359)
African	African/African American	4359
	Non-African (n=10,805)
Non-African	Latino	424
	Ashkenazi Jewish	145
	East Asian	780
	Finnish	1738
	Non-Finnish European	7718
	Total	15164
