# Supplementary material for: Selected neuropeptide genes show genetic differentiation between Africans and non-Africans
Source: BMC Genet. 2020 Mar 14;21:31. doi: 10.1186/s12863-020-0835-8 (PMC7071772; doi:10.1186/s12863-020-0835-8)
Supplement: Supplementary file 12 — Additional file 12 : Table S5. LD patterns in Africans and non-Africans for highly differentiated SNPs listed in Table 1. [file 12863_2020_835_MOESM12_ESM.xlsx]

## Sheet: INS
Table S5. LD patterns in Africans and non-Africans for highly differentiated SNPs listed in Table 1.
Pairwise r2 values for 11:2181060-2182060. Population: 1000GENOMES:phase_3:YRI
Length of region:	1kb
RS_number	rs3842752	rs5507	rs3842749	rs3842748	rs143384003	rs147949958	rs540664684	rs534416294	rs5506
rs3842753	0.039	0.011	0.001	0.825	0.002	0.001	0.001	0.001	0.078
Pairwise r2 values for 11:2181060-2183166. Population: 1000GENOMES:phase_3:CEU,CHB
Length of region:	2kb
RS_number	rs3842752	rs3842749	rs3842748	rs689	rs61872713	rs377338528
rs3842753	0.828	0.125	0.828	1	0.294	0.087

## Sheet: QRFP
Pairwise r2 values for 9:133769169-133770169. Population: 1000GENOMES:phase_3:YRI
Length of region:	1kb
RS_number	rs58040600	rs7040543
rs3847193	0.034	0.13
Pairwise r2 values for 9:133769169-133770222. Population: 1000GENOMES:phase_3:CEU,CHB
Length of region:	1kb
RS_number	rs7034278	rs7040543	rs7865017	rs7853654
rs3847193	0.231	0.049	0.033	0.098

## Sheet: GIP
Pairwise r2 values for 17:47039132-47040132. Population: 1000GENOMES:phase_3:YRI
Length of region:	1kb
RS_number	rs2291726	rs184370272	rs8081301	rs78293062	rs115100859
rs2291725	0.294	0	0.018	0.021	0.027
Pairwise r2 values for 17:47039132-47040132. Population: 1000GENOMES:phase_3:CEU,CHB
Length of region:	1kb
RS_number	rs2291726	rs8081301	rs78293062	rs115100859
rs2291725	0.958	0.438	0.079	0.062

## Sheet: AGT
Pairwise r2 values for 1:230845794-230847294. Population: 1000GENOMES:phase_3:YRI
Length of region:	1.5kb
RS_number	rs11122576	rs149077956	rs11568028
rs699	0.002	0.054	0.002
Pairwise r2 values for 1:230845794-230846794. Population: 1000GENOMES:phase_3:CEU,CHB
Length of region:	1kb
RS_number	rs4762	rs11122576
rs699	0.073	0.188

## Sheet: UTS2B
Pairwise r2 values for 3:190999917-191001216. Population: 1000GENOMES:phase_3:YRI
Length of region:	1.2kb
RS_number	rs6444535	rs7633752	rs55762859	rs7645540	rs10937468	rs10937469	rs528397642	rs10937470	rs6804824
rs6788319	1	1	0.067	1	0.435	1	0.001	1	0.051
Pairwise r2 values for 3:190999917-191002589. Population: 1000GENOMES:phase_3:CEU,CHB
Length of region:	2.6kb
RS_number	rs6444535	rs7633752	rs7645540	rs10937468	rs10937469	rs10937470	rs12488359	rs78830695	rs2603686	rs2603685	rs35516892	rs148031160	rs2124079	rs4388026	rs142173068
rs6788319	1	1	1	1	1	1	1	0.72	0.512	1	1	1	1	1	0.007

## Sheet: IGF2
Pairwise r2 values for 11:2169014-2170014. Population: 1000GENOMES:phase_3:YRI
Length of region:	1kb
RS_number	rs3741211	rs17881156	rs17885942	rs116779517	rs3741210	rs4930041	rs3741208	rs4930042	rs3741206	rs3741205	rs3741204
rs10770125	0.007	0.022	0.005	0.005	0.06	0.009	0.011	0.006	0.03	0.054	0.007
Pairwise r2 values for 11:2169014-2170014. Population: 1000GENOMES:phase_3:CEU,CHB
Length of region:	1kb
RS_number	rs3741211	rs3741210	rs4929963	rs17883577	rs3741208	rs3741206	rs3741205	rs3741204
rs10770125	0.018	0.517	0.014	0.028	0.439	0.439	0.517	0.018

## Sheet: NPPA
Pairwise r2 values for 1:11906068-11907567. Population: 1000GENOMES:phase_3:YRI
Length of region:	1.4kb
RS_number	rs198364	rs141308438	rs198365	rs198367	rs198368	rs198369	rs146837644	rs198370	rs72639211
rs5065	1	0.029	1	1	0.606	0.483	0.619	0.53	0.123
Pairwise r2 values for 1:11906068-11907648. Population: 1000GENOMES:phase_3:CEU,CHB
Length of region:	1.5kb
RS_number	rs198364	rs141308438	rs541881611	rs182796367	rs12744433	rs198365	rs198367	rs190267060	rs12744757	rs198368	rs182836309	rs198369	rs146837644	rs198370	rs5064	rs5063
rs5065	1	0.007	0	0.06	0.337	1	1	0	0.337	0.627	0	0.155	0.627	0.627	0.627	0.008

## Sheet: NPW
Pairwise r2 values for 16:2070568-2071972. Population: 1000GENOMES:phase_3:YRI
Length of region:	1.4kb
RS_number	rs138546243	rs9939018	rs12928282	rs8055656	rs115029931
rs2286472	0.095	0.08	0.925	0.726	0.08
Pairwise r2 values for 16:2070568-2072006. Population: 1000GENOMES:phase_3:CEU,CHB
Length of region:	1.4kb
RS_number	rs62038791	rs12928282	rs8055656	rs77189484
rs2286472	0.002	0.929	0.93	0.009

## Sheet: SERPINA11
Pairwise r2 values for 14:94912896-94913896. Population: 1000GENOMES:phase_3:YRI
Length of region:	1kb
RS_number	rs191599059	rs12893359	rs17090888	rs11847429	rs10149369	rs10138769	rs76980206	rs10149717
rs1885137	0	1	0.003	0.004	0.042	0.004	0	0.006
Pairwise r2 values for 14:94912896-94913896. Population: 1000GENOMES:phase_3:CEU,CHB
Length of region:	1kb
RS_number	rs117014210	rs12893359	rs17090881	rs17090888	rs11847429	rs10149369	rs10138769	rs10149717	rs77278723
rs1885137	0.006	0.976	0.109	0.073	0.001	0.002	0.144	0.19	0.13

## Sheet: GNAS
Pairwise r2 values for 20:57478807-57479807. Population: 1000GENOMES:phase_3:YRI
Length of region:	1kb
RS_number	rs11554266	rs3730168	rs6026593	rs149166076	rs6100269	rs113294200	rs114288652
rs7121	0.01	0.082	0	0.095	0	0.007	0.005
Pairwise r2 values for 20:57478807-57479807. Population: 1000GENOMES:phase_3:CEU,CHB
Length of region:	1kb
RS_number	rs3730168	rs6026593	rs6100269
rs7121	0.344	0.001	0

[truncated: 6 more sheets: NUCB2, NPS, GNAO1, CHGB, AGRP, PYY]
